# Supplementary material for: Exploring and expanding the Fe-terephthalate metal–organic framework phase space by coordination and oxidation modulation
Source: Mater Horiz. 2021 Oct 13;8(12):3377–86. doi: 10.1039/d1mh01663f (PMC8628537; doi:10.1039/d1mh01663f)
Supplement: MH-008-D1MH01663F-s002 [file MH-008-D1MH01663F-s002.cif]

# Electronic Supplementary Material (ESI) for Materials Horizons.
# This journal is © The Royal Society of Chemistry 2021

####################################################################### 
# 
# This file contains crystal structure data downloaded from the 
# Cambridge Structural Database (CSD) hosted by the Cambridge 
# Crystallographic Data Centre (CCDC).
# 
# Full information about CCDC data access policies and citation 
# guidelines are available at http://www.ccdc.cam.ac.uk/access/V1 
# 
# Audit and citation data items may have been added by the CCDC. 
# Please retain this information to preserve the provenance of 
# this file and to allow appropriate attribution of the data. 
# 
#######################################################################

data_Fe_BDC_Br
_audit_block_doi                 10.5517/ccdc.csd.cc28395w
_database_code_depnum_ccdc_archive 'CCDC 2088537'
loop_
_citation_id
_citation_doi
_citation_year
1 10.33774/chemrxiv-2021-lkt60 2021
loop_
_audit_author_name
_audit_author_address
'Claire Wilson'
;University of Glasgow
United Kingdom
;
_audit_update_record             
;
2021-06-07 deposited with the CCDC.	2021-10-12 downloaded from the CCDC.
;
#mo_djb_07_18a_150k_0m_sq
_audit_creation_date             2020-08-27
_audit_creation_method           
;
Olex2 1.2
(compiled 2018.05.29 svn.r3508 for OlexSys, GUI svn.r5506)
;
_shelx_SHELXL_version_number     2018/3
_chemical_name_common            ?
_chemical_name_systematic        ?
_chemical_formula_moiety         Fe(III)2Fe(II)3(O)(C8H3O4Br)3(H2O)3
_chemical_formula_sum            'C24 H15 Br3 Fe3 O16'
_chemical_formula_weight         966.64
_chemical_melting_point          ?
loop_
_atom_type_symbol
_atom_type_description
_atom_type_scat_dispersion_real
_atom_type_scat_dispersion_imag
_atom_type_scat_source
Br Br -0.2901 2.4595 'International Tables Vol C Tables 4.2.6.8 and 6.1.1.4'
C C 0.0033 0.0016 'International Tables Vol C Tables 4.2.6.8 and 6.1.1.4'
Fe Fe 0.3463 0.8444 'International Tables Vol C Tables 4.2.6.8 and 6.1.1.4'
O O 0.0106 0.0060 'International Tables Vol C Tables 4.2.6.8 and 6.1.1.4'
H H 0.0000 0.0000 'International Tables Vol C Tables 4.2.6.8 and 6.1.1.4'

_shelx_space_group_comment       
;
The symmetry employed for this shelxl refinement is uniquely defined
by the following loop, which should always be used as a source of
symmetry information in preference to the above space-group names.
They are only intended as comments.
;
_space_group_crystal_system      tetragonal
_space_group_IT_number           141
_space_group_name_H-M_alt        'I 41/a m d'
_space_group_name_Hall           '-I 4bd 2'
loop_
_space_group_symop_operation_xyz
'x, y, z'
'-x+1/2, -y, z+1/2'
'-y+1/4, x+3/4, z+1/4'
'y+1/4, -x+1/4, z+3/4'
'-x+1/2, y, -z+1/2'
'x, -y, -z'
'y+1/4, x+3/4, -z+1/4'
'-y+1/4, -x+1/4, -z+3/4'
'x+1/2, y+1/2, z+1/2'
'-x+1, -y+1/2, z+1'
'-y+3/4, x+5/4, z+3/4'
'y+3/4, -x+3/4, z+5/4'
'-x+1, y+1/2, -z+1'
'x+1/2, -y+1/2, -z+1/2'
'y+3/4, x+5/4, -z+3/4'
'-y+3/4, -x+3/4, -z+5/4'
'-x, -y, -z'
'x-1/2, y, -z-1/2'
'y-1/4, -x-3/4, -z-1/4'
'-y-1/4, x-1/4, -z-3/4'
'x-1/2, -y, z-1/2'
'-x, y, z'
'-y-1/4, -x-3/4, z-1/4'
'y-1/4, x-1/4, z-3/4'
'-x+1/2, -y+1/2, -z+1/2'
'x, y+1/2, -z'
'y+1/4, -x-1/4, -z+1/4'
'-y+1/4, x+1/4, -z-1/4'
'x, -y+1/2, z'
'-x+1/2, y+1/2, z+1/2'
'-y+1/4, -x-1/4, z+1/4'
'y+1/4, x+1/4, z-1/4'

_cell_length_a                   16.3069(11)
_cell_length_b                   16.3069(11)
_cell_length_c                   52.852(4)
_cell_angle_alpha                90
_cell_angle_beta                 90
_cell_angle_gamma                90
_cell_volume                     14054(2)
_cell_formula_units_Z            8
_cell_measurement_reflns_used    8291
_cell_measurement_temperature    150(2)
_cell_measurement_theta_max      28.37
_cell_measurement_theta_min      2.30
_shelx_estimated_absorpt_T_max   0.872
_shelx_estimated_absorpt_T_min   0.511
_exptl_absorpt_coefficient_mu    2.350
_exptl_absorpt_correction_T_max  0.7457
_exptl_absorpt_correction_T_min  0.4874
_exptl_absorpt_correction_type   multi-scan
_exptl_absorpt_process_details   
;
SADABS-2016/2 (Bruker,2016/2) was used for absorption correction. 
 wR2(int) was 0.1261 before and 0.0811 after correction. The Ratio 
 of minimum to maximum transmission is 0.6536. The \l/2 correction 
 factor is Not present.
;
_exptl_absorpt_special_details   ?
_exptl_crystal_colour            red
_exptl_crystal_density_diffrn    0.914
_exptl_crystal_density_meas      ?
_exptl_crystal_density_method    ?
_exptl_crystal_description       tablet
_exptl_crystal_F_000             3760
_exptl_crystal_size_max          0.33
_exptl_crystal_size_mid          0.3
_exptl_crystal_size_min          0.06
_exptl_transmission_factor_max   ?
_exptl_transmission_factor_min   ?
_diffrn_reflns_av_R_equivalents  0.0818
_diffrn_reflns_av_unetI/netI     0.0596
_diffrn_reflns_Laue_measured_fraction_full 0.998
_diffrn_reflns_Laue_measured_fraction_max 0.995
_diffrn_reflns_limit_h_max       8
_diffrn_reflns_limit_h_min       -21
_diffrn_reflns_limit_k_max       15
_diffrn_reflns_limit_k_min       -21
_diffrn_reflns_limit_l_max       51
_diffrn_reflns_limit_l_min       -70
_diffrn_reflns_number            35038
_diffrn_reflns_point_group_measured_fraction_full 0.998
_diffrn_reflns_point_group_measured_fraction_max 0.995
_diffrn_reflns_theta_full        25.242
_diffrn_reflns_theta_max         28.409
_diffrn_reflns_theta_min         2.296
_diffrn_ambient_temperature      150.15
_diffrn_detector                 'charge integrating pixel array detector'
_diffrn_detector_area_resol_mean 7.4074
_diffrn_detector_type            'Bruker PHOTON II'
_diffrn_measured_fraction_theta_full 0.998
_diffrn_measured_fraction_theta_max 0.995
_diffrn_measurement_device       'four-circle diffractometer'
_diffrn_measurement_device_type  'Bruker D8 VENTURE'
_diffrn_measurement_method       '\f and \w scans'
_diffrn_radiation_collimation    'focusing mirrors'
_diffrn_radiation_monochromator  'multilayer mirror optics'
_diffrn_radiation_type           MoK\a
_diffrn_radiation_wavelength     0.71073
_diffrn_source                   'microfocus sealed tube'
_diffrn_source_type              'INCOATEC I\ms 3.0'
_diffrn_standards_number         0
_reflns_Friedel_coverage         0.000
_reflns_Friedel_fraction_full    .
_reflns_Friedel_fraction_max     .
_reflns_number_gt                3171
_reflns_number_total             4705
_reflns_special_details          
;
 Reflections were merged by SHELXL according to the crystal
 class for the calculation of statistics and refinement.
 
 Structure factors included contributions from the .fab file.
 
 _reflns_Friedel_fraction is defined as the number of unique
 Friedel pairs measured divided by the number that would be
 possible theoretically, ignoring centric projections and
 systematic absences.
;
_reflns_threshold_expression     'I > 2\s(I)'
_computing_cell_refinement       'SAINT V8.37A (Bruker-AXS, 2016)'
_computing_data_collection       'APEX3 Ver. 2016.9-0 (Bruker-AXS, 2016)'
_computing_data_reduction        'APEX3 Ver. 2016.9-0 (Bruker-AXS, 2016)'
_computing_molecular_graphics    'Olex2 (Dolomanov et al., 2009)'
_computing_publication_material  'Olex2 (Dolomanov et al., 2009)'
_computing_structure_refinement  'XL (Sheldrick, 2015b)'
_computing_structure_solution    'XT (Sheldrick, 2015a)'
_refine_diff_density_max         1.096
_refine_diff_density_min         -0.728
_refine_diff_density_rms         0.116
_refine_ls_extinction_coef       .
_refine_ls_extinction_method     none
_refine_ls_goodness_of_fit_ref   1.047
_refine_ls_hydrogen_treatment    undef
_refine_ls_matrix_type           full
_refine_ls_number_parameters     160
_refine_ls_number_reflns         4705
_refine_ls_number_restraints     99
_refine_ls_R_factor_all          0.1140
_refine_ls_R_factor_gt           0.0843
_refine_ls_restrained_S_all      1.111
_refine_ls_shift/su_max          0.001
_refine_ls_shift/su_mean         0.000
_refine_ls_structure_factor_coef Fsqd
_refine_ls_weighting_details     
'w=1/[\s^2^(Fo^2^)+(0.1523P)^2^+53.8512P] where P=(Fo^2^+2Fc^2^)/3'
_refine_ls_weighting_scheme      calc
_refine_ls_wR_factor_gt          0.2480
_refine_ls_wR_factor_ref         0.2759
_refine_special_details          ?
_olex2_refinement_description    
;
1. Restrained distances
 C4-C2 = C4-C3_$1 = C3_$1-C2_$1 = C6_$1-C2_$1 = C6_$1-C5 = C5-C2
 1.39 with sigma of 0.02
 Br2-C5 = Br2A-C5 = Br1A-C4 = Br1-C4 = Br3-C9 = Br3A-C9
 1.899 with sigma of 0.02
 C9A-C9_$2 = C9-C8 = C9A-C8
 1.39 with sigma of 0.02
2. Restrained planarity
 C2, C2_$1, C3_$1, C4, C5, C6_$1
 with sigma of 0.1
3. Uiso/Uaniso restraints and constraints
Br1 \\sim Br1A \\sim Br2 \\sim Br2A \\sim C2 \\sim C3 \\sim C4 \\sim C5 \\sim
C6: within 2A with sigma of 0.01 and sigma for terminal atoms of 0.02
Br3 \\sim Br3A \\sim C9 \\sim C9A: within 2A with sigma of 0.01 and sigma for
terminal atoms of 0.02
4. Others
 Fixed Sof: Br1(0.125) Br1A(0.125) Br2(0.125) Br2A(0.125) Br3(0.125)
 Br3A(0.125) C3(0.5) C4(0.5) C5(0.5) C6(0.5) C9(0.5) C9A(0.5)
;
_atom_sites_solution_hydrogens   .
_atom_sites_solution_primary     dual
_atom_sites_solution_secondary   ?
loop_
_atom_site_label
_atom_site_type_symbol
_atom_site_fract_x
_atom_site_fract_y
_atom_site_fract_z
_atom_site_U_iso_or_equiv
_atom_site_adp_type
_atom_site_occupancy
_atom_site_site_symmetry_order
_atom_site_calc_flag
_atom_site_refinement_flags_posn
_atom_site_refinement_flags_adp
_atom_site_refinement_flags_occupancy
_atom_site_disorder_assembly
_atom_site_disorder_group
Br1 Br 0.6630(8) -0.0242(6) 0.4295(2) 0.137(4) Uani 0.125 1 d D U . A 2
Br1A Br 0.7193(8) 0.0094(7) 0.43733(15) 0.134(4) Uani 0.125 1 d D U . A 1
Br2 Br 0.6978(6) 0.1393(6) 0.32791(14) 0.111(3) Uani 0.125 1 d D U . B 1
Br2A Br 0.7342(6) 0.1742(5) 0.33617(17) 0.092(3) Uani 0.125 1 d D U . B 2
Br3 Br 0.6890(5) 0.0438(6) 0.4762(2) 0.107(3) Uani 0.125 1 d D U . . .
Br3A Br 0.6722(6) 0.0066(6) 0.46428(19) 0.109(3) Uani 0.125 1 d D U . . .
Fe1 Fe 0.500000 0.250000 0.37814(2) 0.0309(3) Uani 1 4 d S T P . .
Fe2 Fe 0.59983(5) 0.250000 0.43280(2) 0.0327(3) Uani 1 2 d S T P . .
O1 O 0.500000 0.250000 0.41599(10) 0.0291(11) Uani 1 4 d S T P . .
O2 O 0.5918(2) 0.1575(2) 0.37600(7) 0.0511(8) Uani 1 1 d . . . . .
O3 O 0.6557(2) 0.1628(2) 0.41285(7) 0.0623(11) Uani 1 1 d . . . . .
O4 O 0.5678(2) 0.1622(3) 0.45810(8) 0.0682(12) Uani 1 1 d . . . . .
O5 O 0.500000 0.250000 0.33858(14) 0.065(2) Uani 1 4 d S T P . .
O6 O 0.7112(3) 0.250000 0.45375(11) 0.0656(15) Uani 1 2 d S T P . .
C1 C 0.6451(3) 0.1368(3) 0.39075(10) 0.0459(11) Uani 1 1 d . . . . .
C2 C 0.7059(3) 0.0712(3) 0.38265(11) 0.0561(12) Uani 1 1 d D U . . .
C3 C 0.7045(7) 0.0392(6) 0.3588(2) 0.060(2) Uiso 0.5 1 d D U . . .
C4 C 0.7309(7) 0.0106(7) 0.40026(19) 0.067(3) Uiso 0.5 1 d D U . . .
C5 C 0.7351(8) 0.0745(7) 0.3574(2) 0.077(3) Uiso 0.5 1 d D U . . .
C6 C 0.7637(7) 0.0427(7) 0.4001(2) 0.063(3) Uiso 0.5 1 d D U . . .
C7 C 0.500000 0.1362(4) 0.46488(13) 0.0494(16) Uani 1 2 d S T P . .
C8 C 0.500000 0.0654(5) 0.48299(14) 0.061(2) Uani 1 2 d DS T P . .
C9 C 0.5750(7) 0.0163(9) 0.4859(3) 0.082(3) Uiso 0.5 1 d D U . . .
C9A C 0.5704(7) 0.0471(8) 0.4961(3) 0.068(3) Uiso 0.5 1 d D U . . .

loop_
_atom_site_aniso_label
_atom_site_aniso_U_11
_atom_site_aniso_U_22
_atom_site_aniso_U_33
_atom_site_aniso_U_23
_atom_site_aniso_U_13
_atom_site_aniso_U_12
Br1 0.179(9) 0.097(6) 0.136(7) 0.045(5) 0.099(7) 0.052(6)
Br1A 0.191(9) 0.139(7) 0.072(4) 0.007(4) 0.027(5) 0.112(7)
Br2 0.134(7) 0.136(7) 0.064(4) 0.048(4) 0.042(4) 0.099(6)
Br2A 0.107(5) 0.071(4) 0.099(5) 0.045(3) 0.055(4) 0.049(3)
Br3 0.072(4) 0.117(6) 0.133(6) 0.059(4) 0.018(4) 0.007(4)
Br3A 0.093(4) 0.113(5) 0.122(6) 0.053(4) 0.043(4) 0.029(4)
Fe1 0.0282(6) 0.0300(6) 0.0345(6) 0.000 0.000 0.000
Fe2 0.0304(4) 0.0310(4) 0.0368(5) 0.000 -0.0020(3) 0.000
O1 0.029(3) 0.026(2) 0.033(3) 0.000 0.000 0.000
O2 0.0464(18) 0.0497(19) 0.057(2) -0.0088(16) 0.0001(15) 0.0162(15)
O3 0.056(2) 0.067(2) 0.064(2) -0.0244(19) -0.0101(18) 0.0341(18)
O4 0.052(2) 0.080(3) 0.072(3) 0.047(2) -0.0074(19) -0.0065(19)
O5 0.068(5) 0.083(6) 0.043(4) 0.000 0.000 0.000
O6 0.047(3) 0.085(4) 0.065(3) 0.000 -0.018(3) 0.000
C1 0.037(2) 0.038(2) 0.063(3) -0.005(2) 0.001(2) 0.0106(18)
C2 0.049(2) 0.050(2) 0.069(3) -0.008(2) 0.003(2) 0.017(2)
C7 0.060(4) 0.049(4) 0.039(3) 0.009(3) 0.000 0.000
C8 0.077(5) 0.056(4) 0.050(4) 0.025(4) 0.000 0.000

_geom_special_details            
;
 All esds (except the esd in the dihedral angle between two l.s. planes)
 are estimated using the full covariance matrix.  The cell esds are taken
 into account individually in the estimation of esds in distances, angles
 and torsion angles; correlations between esds in cell parameters are only
 used when they are defined by crystal symmetry.  An approximate (isotropic)
 treatment of cell esds is used for estimating esds involving l.s. planes.
;
loop_
_geom_bond_atom_site_label_1
_geom_bond_atom_site_label_2
_geom_bond_distance
_geom_bond_site_symmetry_2
_geom_bond_publ_flag
Br1 C4 1.982(12) . ?
Br1A C4 1.969(12) . ?
Br2 C5 1.978(12) . ?
Br2A Br2A 2.471(15) 29 ?
Br2A C5 1.975(12) . ?
Br3 Br3A 0.917(13) . ?
Br3 C9 1.979(13) . ?
Br3A C9 1.961(13) . ?
Fe1 O1 2.000(6) . ?
Fe1 O2 2.128(3) 22_655 ?
Fe1 O2 2.128(3) . ?
Fe1 O2 2.128(3) 10_554 ?
Fe1 O2 2.128(3) 29 ?
Fe1 O5 2.090(7) . ?
Fe2 O1 1.855(3) . ?
Fe2 O3 1.991(3) 29 ?
Fe2 O3 1.991(3) . ?
Fe2 O4 2.028(3) 29 ?
Fe2 O4 2.028(3) . ?
Fe2 O6 2.128(5) . ?
O2 C1 1.216(6) . ?
O3 C1 1.254(6) . ?
O4 C7 1.237(5) . ?
C1 C2 1.519(6) . ?
C2 C3 1.364(11) . ?
C2 C4 1.418(11) . ?
C2 C5 1.420(11) . ?
C2 C6 1.397(11) . ?
C3 C4 1.404(13) 15_535 ?
C3 C6 1.569(16) 15_535 ?
C5 C6 1.421(13) 15_535 ?
C7 C8 1.501(9) . ?
C8 C9 1.470(12) . ?
C8 C9 1.470(12) 22_655 ?
C8 C9A 1.373(11) . ?
C8 C9A 1.373(11) 22_655 ?
C9 C9A 1.408(12) 6_556 ?

loop_
_geom_angle_atom_site_label_1
_geom_angle_atom_site_label_2
_geom_angle_atom_site_label_3
_geom_angle
_geom_angle_site_symmetry_1
_geom_angle_site_symmetry_3
_geom_angle_publ_flag
C5 Br2A Br2A 145.5(5) . 29 ?
Br3A Br3 C9 75.4(9) . . ?
Br3 Br3A C9 77.6(9) . . ?
O1 Fe1 O2 93.03(10) . 22_655 ?
O1 Fe1 O2 93.03(10) . . ?
O1 Fe1 O2 93.03(10) . 10_554 ?
O1 Fe1 O2 93.03(10) . 29 ?
O1 Fe1 O5 180.0 . . ?
O2 Fe1 O2 89.4(2) 22_655 . ?
O2 Fe1 O2 173.9(2) 22_655 29 ?
O2 Fe1 O2 173.9(2) 10_554 . ?
O2 Fe1 O2 90.3(2) 22_655 10_554 ?
O2 Fe1 O2 89.4(2) 29 10_554 ?
O2 Fe1 O2 90.3(2) 29 . ?
O5 Fe1 O2 86.97(10) . 29 ?
O5 Fe1 O2 86.97(10) . . ?
O5 Fe1 O2 86.97(10) . 22_655 ?
O5 Fe1 O2 86.97(10) . 10_554 ?
O1 Fe2 O3 98.50(15) . . ?
O1 Fe2 O3 98.50(15) . 29 ?
O1 Fe2 O4 95.16(15) . 29 ?
O1 Fe2 O4 95.16(15) . . ?
O1 Fe2 O6 177.3(2) . . ?
O3 Fe2 O3 91.2(3) . 29 ?
O3 Fe2 O4 166.30(16) 29 . ?
O3 Fe2 O4 166.30(16) . 29 ?
O3 Fe2 O4 87.84(19) 29 29 ?
O3 Fe2 O4 87.84(19) . . ?
O3 Fe2 O6 83.41(16) 29 . ?
O3 Fe2 O6 83.41(16) . . ?
O4 Fe2 O4 89.9(3) 29 . ?
O4 Fe2 O6 82.91(16) . . ?
O4 Fe2 O6 82.91(16) 29 . ?
Fe2 O1 Fe1 118.62(15) . . ?
Fe2 O1 Fe1 118.63(15) 10_554 . ?
Fe2 O1 Fe2 122.8(3) . 10_554 ?
C1 O2 Fe1 131.8(3) . . ?
C1 O3 Fe2 132.2(3) . . ?
C7 O4 Fe2 131.5(4) . . ?
O2 C1 O3 126.9(4) . . ?
O2 C1 C2 118.8(4) . . ?
O3 C1 C2 114.3(4) . . ?
C3 C2 C1 121.3(6) . . ?
C3 C2 C4 110.1(7) . . ?
C3 C2 C5 31.8(6) . . ?
C3 C2 C6 119.5(8) . . ?
C4 C2 C1 119.6(6) . . ?
C4 C2 C5 123.2(7) . . ?
C5 C2 C1 117.2(6) . . ?
C6 C2 C1 119.3(6) . . ?
C6 C2 C4 30.8(6) . . ?
C6 C2 C5 113.9(7) . . ?
C2 C3 C4 124.3(9) . 15_535 ?
C2 C3 C6 111.3(9) . 15_535 ?
C4 C3 C6 28.4(6) 15_535 15_535 ?
C2 C4 Br1 123.3(8) . . ?
C2 C4 Br1A 129.2(8) . . ?
C3 C4 Br1 117.2(8) 15_535 . ?
C3 C4 Br1A 113.5(8) 15_535 . ?
C3 C4 C2 115.2(8) 15_535 . ?
C2 C5 Br2 131.1(8) . . ?
C2 C5 Br2A 124.2(8) . . ?
C2 C5 C4 106.5(8) . 15_535 ?
C2 C5 C6 117.1(9) . 15_535 ?
C4 C5 Br2 112.6(8) 15_535 . ?
C4 C5 Br2A 129.2(8) 15_535 . ?
C6 C5 Br2 111.0(8) 15_535 . ?
C6 C5 Br2A 115.0(8) 15_535 . ?
C6 C5 C4 27.2(6) 15_535 15_535 ?
C2 C6 C5 120.6(9) . 15_535 ?
O4 C7 O4 126.7(7) . 22_655 ?
O4 C7 C8 116.6(3) . . ?
O4 C7 C8 116.6(3) 22_655 . ?
C9 C8 C7 119.1(6) . . ?
C9 C8 C7 119.1(6) 22_655 . ?
C9 C8 C9 112.7(12) 22_655 . ?
C9A C8 C7 119.2(6) 22_655 . ?
C9A C8 C7 119.2(6) . . ?
C9A C8 C9 29.8(7) . . ?
C9A C8 C9 29.8(7) 22_655 22_655 ?
C9A C8 C9 121.7(7) . 22_655 ?
C9A C8 C9 121.7(7) 22_655 . ?
C9A C8 C9A 113.6(12) 22_655 . ?
Br3A C9 Br3 26.9(4) . . ?
C8 C9 Br3 129.2(9) . . ?
C8 C9 Br3A 130.9(9) . . ?
C9A C9 Br3 113.0(9) 6_556 . ?
C9A C9 Br3A 112.2(9) 6_556 . ?
C9A C9 C8 115.2(10) 6_556 . ?
C8 C9A C9 123.0(11) . 6_556 ?

_shelx_res_file                  
;
TITL mo_djb_07_18a_150k_0m_a.res in I4(1)/amd
    mo_djb_07_18a_150k_0m_sq.res
    created by SHELXL-2018/3 at 15:17:39 on 27-Aug-2020
REM Old TITL mo_DJB_07_18a_150K_0m in I4(1)/amd
REM SHELXT solution in I4(1)/amd
REM R1 0.259, Rweak 0.015, Alpha 0.062, Orientation as input
REM Formula found by SHELXT: C36 O16 Br2
CELL 0.71073 16.3069 16.3069 52.8518 90 90 90
ZERR 8 0.0011 0.0011 0.0043 0 0 0
LATT 2
SYMM 0.5-X,-Y,0.5+Z
SYMM 0.25-Y,0.75+X,0.25+Z
SYMM 0.25+Y,0.25-X,0.75+Z
SYMM 0.5-X,+Y,0.5-Z
SYMM +X,-Y,-Z
SYMM 0.25+Y,0.75+X,0.25-Z
SYMM 0.25-Y,0.25-X,0.75-Z
SFAC Br C Fe O H
UNIT 24 192 24 128 120
EQIV $1 0.75+Y,-0.75+X,0.75-Z
EQIV $2 +X,-Y,1-Z
DFIX 1.39 C4 C2 C4 C3_$1 C3_$1 C2_$1 C6_$1 C2_$1 C6_$1 C5 C5 C2
DFIX 1.899 Br2 C5 Br2A C5 Br1A C4 Br1 C4 Br3 C9 Br3A C9
DFIX 1.39 C9A C9_$2 C9 C8 C9A C8
FLAT C2 C2_$1 C3_$1 C4 C5 C6_$1
SIMU 0.01 0.02 2 Br1 > Br2A C2 > C6
SIMU 0.01 0.02 2 Br3 Br3A C9 C9A

L.S. 5 0 22
PLAN  15
SIZE 0.06 0.3 0.33
TEMP 0
FREE Br1A Br3
FREE Br1A Br3A
FREE C9 C9_$2
FREE C9 C9A
FREE C6 C3_$1
FREE C6 Br1A
FREE C6 Br1
FREE Br1 Br3
FREE Br1 Br3A
FREE C3 C5
FREE C3 Br2
FREE C3 Br2A
FREE C4 C6
FREE C4 C5_$1
FREE C9A C9A_$2
FREE C9A Br3A
FREE C9A Br3
MORE -1
ABIN
fmap 2 53
acta
REM <olex2.extras>
REM <HklSrc "%.\\mo_DJB_07_18a_150K_0m_sq.hkl">
REM </olex2.extras>

WGHT    0.152300   53.851196
FVAR       0.13269
PART 2
BR1   1    0.663021   -0.024210    0.429455    10.12500    0.17921    0.09696 =
         0.13567    0.04530    0.09929    0.05161
PART 0
PART 1
BR1A  1    0.719259    0.009383    0.437332    10.12500    0.19093    0.13904 =
         0.07236    0.00687    0.02733    0.11169
BR2   1    0.697760    0.139344    0.327907    10.12500    0.13362    0.13632 =
         0.06357    0.04810    0.04198    0.09931
PART 0
PART 2
BR2A  1    0.734240    0.174242    0.336172    10.12500    0.10674    0.07059 =
         0.09860    0.04529    0.05469    0.04892
PART 0
BR3   1    0.689003    0.043775    0.476243    10.12500    0.07162    0.11692 =
         0.13294    0.05943    0.01827    0.00652
BR3A  1    0.672225    0.006637    0.464283    10.12500    0.09276    0.11346 =
         0.12170    0.05300    0.04293    0.02869
FE1   3    0.500000    0.250000    0.378135    10.25000    0.02817    0.02997 =
         0.03449    0.00000    0.00000    0.00000
FE2   3    0.599832    0.250000    0.432795    10.50000    0.03038    0.03096 =
         0.03684    0.00000   -0.00201    0.00000
O1    4    0.500000    0.250000    0.415985    10.25000    0.02865    0.02568 =
         0.03297    0.00000    0.00000    0.00000
O2    4    0.591771    0.157517    0.376005    11.00000    0.04639    0.04966 =
         0.05715   -0.00879    0.00008    0.01621
O3    4    0.655665    0.162756    0.412849    11.00000    0.05565    0.06703 =
         0.06409   -0.02442   -0.01014    0.03406
O4    4    0.567814    0.162176    0.458100    11.00000    0.05240    0.07998 =
         0.07220    0.04662   -0.00739   -0.00652
O5    4    0.500000    0.250000    0.338584    10.25000    0.06793    0.08320 =
         0.04259    0.00000    0.00000    0.00000
O6    4    0.711227    0.250000    0.453750    10.50000    0.04687    0.08490 =
         0.06510    0.00000   -0.01839    0.00000
C1    2    0.645146    0.136810    0.390746    11.00000    0.03716    0.03777 =
         0.06286   -0.00513    0.00136    0.01064
C2    2    0.705852    0.071225    0.382649    11.00000    0.04902    0.05027 =
         0.06913   -0.00769    0.00341    0.01683
C3    2    0.704470    0.039220    0.358811    10.50000    0.06002
C4    2    0.730932    0.010613    0.400262    10.50000    0.06661
C5    2    0.735079    0.074476    0.357364    10.50000    0.07691
C6    2    0.763656    0.042667    0.400061    10.50000    0.06349
C7    2    0.500000    0.136220    0.464875    10.50000    0.06020    0.04890 =
         0.03901    0.00884    0.00000    0.00000
C8    2    0.500000    0.065368    0.482991    10.50000    0.07650    0.05599 =
         0.05025    0.02505    0.00000    0.00000
C9    2    0.575033    0.016320    0.485919    10.50000    0.08197
C9A   2    0.570436    0.047095    0.496051    10.50000    0.06827
HKLF 4


REM  mo_djb_07_18a_150k_0m_a.res in I4(1)/amd
REM wR2 = 0.275918, GooF = S = 1.04664, Restrained GooF = 1.11111 for all data
REM R1 = 0.084277 for 3171 Fo > 4sig(Fo) and 0.113981 for all 4705 data
REM 160 parameters refined using 99 restraints

END

WGHT      0.1523     53.8829

REM Highest difference peak  1.096,  deepest hole -0.728,  1-sigma level  0.116
Q1    1   0.6836  0.1033  0.5003  11.00000  0.05    1.10
Q2    1   0.5000  0.1859  0.3293  10.50000  0.05    0.87
Q3    1   0.7456  0.3169  0.4599  11.00000  0.05    0.86
Q4    1   0.7751  0.2042  0.3490  11.00000  0.05    0.73
Q5    1   0.6918  0.0886  0.4924  11.00000  0.05    0.69
Q6    1   0.6099 -0.0402  0.4100  11.00000  0.05    0.68
Q7    1   0.7525  0.1967  0.4539  11.00000  0.05    0.57
Q8    1   0.7700  0.2714  0.4512  11.00000  0.05    0.55
Q9    1   0.6342 -0.0225  0.4517  11.00000  0.05    0.50
Q10   1   0.7853  0.0711  0.3897  11.00000  0.05    0.47
Q11   1   0.6118 -0.0430  0.4209  11.00000  0.05    0.44
Q12   1   0.7357 -0.0413  0.4620  11.00000  0.05    0.44
Q13   1   0.6934 -0.0761  0.4541  11.00000  0.05    0.42
Q14   1   0.6913  0.2500  0.4567  10.50000  0.05    0.40
Q15   1   0.7240  0.0130  0.3884  11.00000  0.05    0.39
;
_shelx_res_checksum              134
_shelx_fab_file                  
;
    0    2    0    -72.58      0.00
    2    2    0    255.43      0.00
    0    4    0     34.40      0.00
    2    4    0    -54.00      0.00
    4    4    0     60.70      0.00
    0    6    0    -64.99      0.00
    2    6    0     37.84      0.00
    4    6    0    -23.65      0.00
    6    6    0      0.75      0.00
    0    8    0     32.53      0.00
    2    8    0    -21.03      0.00
    4    8    0      8.84      0.00
    6    8    0     -2.33      0.00
    8    8    0      4.74      0.00
    0   10    0    -25.74      0.00
    2   10    0     -0.08      0.00
    4   10    0     -6.09      0.00
    6   10    0      7.25      0.00
    8   10    0      1.27      0.00
   10   10    0     10.20      0.00
    0   12    0      8.11      0.00
    2   12    0     -1.23      0.00
    4   12    0      3.63      0.00
    6   12    0     -2.97      0.00
    8   12    0     10.68      0.00
   10   12    0     -3.93      0.00
   12   12    0      3.44      0.00
    0   14    0     -5.12      0.00
    2   14    0     -6.91      0.00
    4   14    0     -1.83      0.00
    6   14    0      2.39      0.00
    8   14    0     -5.72      0.00
   10   14    0      0.16      0.00
   12   14    0     -2.76      0.00
   14   14    0      3.26      0.00
    0   16    0     -5.91      0.00
    2   16    0     -0.94      0.00
    4   16    0     -8.87      0.00
    6   16    0     -6.37      0.00
    8   16    0     -3.31      0.00
   10   16    0     -2.86      0.00
   12   16    0      0.58      0.00
   14   16    0     -9.75      0.00
    0   18    0     -5.03      0.00
    2   18    0      3.63      0.00
    4   18    0      4.32      0.00
    6   18    0     -0.75      0.00
    8   18    0      0.43      0.00
   10   18    0      2.43      0.00
   12   18    0     -7.01      0.00
    0   20    0      0.89      0.00
    2   20    0      5.37      0.00
    4   20    0      1.55      0.00
    6   20    0      3.85      0.00
    8   20    0      3.84      0.00
    1    2    1     46.53      0.00
    0    3    1    -82.79      0.00
    2    3    1     86.12      0.00
    1    4    1     60.01      0.00
    3    4    1      2.52      0.00
    0    5    1     69.04      0.00
    2    5    1      2.26      0.00
    4    5    1     45.22      0.00
    1    6    1      0.86      0.00
    3    6    1      9.80      0.00
    5    6    1     -0.93      0.00
    0    7    1      9.18      0.00
    2    7    1     35.14      0.00
    4    7    1      6.19      0.00
    6    7    1     32.39      0.00
    1    8    1     -1.95      0.00
    3    8    1    -16.31      0.00
    5    8    1      7.55      0.00
    7    8    1     -4.28      0.00
    0    9    1     18.80      0.00
    2    9    1     -3.68      0.00
    4    9    1     11.76      0.00
    6    9    1     -5.43      0.00
    8    9    1      1.62      0.00
    1   10    1     -9.21      0.00
    3   10    1      5.55      0.00
    5   10    1     -1.01      0.00
    7   10    1     -7.48      0.00
    9   10    1      1.98      0.00
    0   11    1      4.00      0.00
    2   11    1      6.17      0.00
    4   11    1     -2.22      0.00
    6   11    1     -0.97      0.00
    8   11    1     -6.73      0.00
   10   11    1      8.15      0.00
    1   12    1     -2.09      0.00
    3   12    1      3.50      0.00
    5   12    1     -2.56      0.00
    7   12    1      8.67      0.00
    9   12    1      4.41      0.00
   11   12    1     -5.43      0.00
    0   13    1      1.72      0.00
    2   13    1     -4.49      0.00
    4   13    1     -4.52      0.00
    6   13    1      0.88      0.00
    8   13    1     10.02      0.00
   10   13    1     -1.75      0.00
   12   13    1      5.19      0.00
    1   14    1      2.97      0.00
    3   14    1     -2.74      0.00
    5   14    1     -0.59      0.00
    7   14    1     -1.42      0.00
    9   14    1     -4.43      0.00
   11   14    1      5.02      0.00
   13   14    1     -1.71      0.00
    0   15    1     -0.36      0.00
    2   15    1      1.12      0.00
    4   15    1      0.89      0.00
    6   15    1      1.46      0.00
    8   15    1      3.51      0.00
   10   15    1      1.17      0.00
   12   15    1     -4.29      0.00
   14   15    1      1.85      0.00
    1   16    1      0.19      0.00
    3   16    1     -3.20      0.00
    5   16    1      6.66      0.00
    7   16    1     -2.33      0.00
    9   16    1     -5.53      0.00
   11   16    1      2.03      0.00
   13   16    1      2.85      0.00
    0   17    1      3.78      0.00
    2   17    1      5.19      0.00
    4   17    1     -2.79      0.00
    6   17    1      3.19      0.00
    8   17    1     -2.26      0.00
   10   17    1     -3.14      0.00
   12   17    1     -3.58      0.00
    1   18    1      4.96      0.00
    3   18    1     -2.32      0.00
    5   18    1      2.96      0.00
    7   18    1      5.94      0.00
    9   18    1      3.86      0.00
   11   18    1     -3.06      0.00
    0   19    1      8.30      0.00
    2   19    1      0.68      0.00
    4   19    1     -1.67      0.00
    6   19    1      1.19      0.00
    8   19    1      4.59      0.00
   10   19    1     -1.89      0.00
    1   20    1     -1.82      0.00
    3   20    1      3.92      0.00
    5   20    1     -1.60      0.00
    7   20    1      2.30      0.00
    0   21    1     -0.22      0.00
    2   21    1     -2.89      0.00
    4   21    1     -0.09      0.00
    0    2    2   -103.94      0.00
    1    3    2     79.34      0.00
    3    3    2    106.90      0.00
    0    4    2     16.30      0.00
    2    4    2     21.23      0.00
    1    5    2     18.54      0.00
    3    5    2      7.92      0.00
    5    5    2     60.00      0.00
    0    6    2     57.78      0.00
    2    6    2      2.18      0.00
    4    6    2     -1.10      0.00
    1    7    2     13.31      0.00
    3    7    2     22.25      0.00
    5    7    2    -14.49      0.00
    7    7    2     10.24      0.00
    0    8    2      6.09      0.00
    2    8    2      7.13      0.00
    4    8    2     -0.27      0.00
    6    8    2     -2.16      0.00
    1    9    2     15.26      0.00
    3    9    2      5.55      0.00
    5    9    2      8.22      0.00
    7    9    2     -2.65      0.00
    9    9    2     -0.06      0.00
    0   10    2     -3.10      0.00
    2   10    2      1.25      0.00
    4   10    2      5.99      0.00
    6   10    2     -3.42      0.00
    8   10    2      0.15      0.00
    1   11    2      1.78      0.00
    3   11    2      2.87      0.00
    5   11    2      5.23      0.00
    7   11    2      5.13      0.00
    9   11    2      7.28      0.00
   11   11    2      7.26      0.00
    0   12    2      5.40      0.00
    2   12    2      0.48      0.00
    4   12    2     -0.05      0.00
    6   12    2     -0.16      0.00
    8   12    2      3.95      0.00
   10   12    2      0.89      0.00
    1   13    2     -4.61      0.00
    3   13    2     -0.89      0.00
    5   13    2      1.52      0.00
    7   13    2      7.38      0.00
    9   13    2      3.79      0.00
   11   13    2      0.87      0.00
   13   13    2      4.10      0.00
    0   14    2      4.26      0.00
    2   14    2      8.64      0.00
    4   14    2      0.77      0.00
    6   14    2     -2.21      0.00
    8   14    2      2.04      0.00
   10   14    2      1.60      0.00
   12   14    2     -2.45      0.00
    1   15    2     -1.52      0.00
    3   15    2      0.43      0.00
    5   15    2      1.09      0.00
    7   15    2      1.01      0.00
    9   15    2      1.43      0.00
   11   15    2      0.74      0.00
   13   15    2      0.04      0.00
   15   15    2      4.24      0.00
    0   16    2     -1.12      0.00
    2   16    2      5.13      0.00
    4   16    2     -3.38      0.00
    6   16    2     -2.17      0.00
    8   16    2     -2.24      0.00
   10   16    2      3.25      0.00
   12   16    2     -5.28      0.00
   14   16    2      4.68      0.00
    1   17    2      0.06      0.00
    3   17    2     -2.25      0.00
    5   17    2      0.49      0.00
    7   17    2     -0.85      0.00
    9   17    2      2.44      0.00
   11   17    2      3.99      0.00
   13   17    2      0.40      0.00
    0   18    2      3.92      0.00
    2   18    2     -0.74      0.00
    4   18    2      1.81      0.00
    6   18    2     -7.49      0.00
    8   18    2     -4.18      0.00
   10   18    2     -3.02      0.00
   12   18    2      7.10      0.00
    1   19    2      4.14      0.00
    3   19    2      2.64      0.00
    5   19    2      0.22      0.00
    7   19    2      2.37      0.00
    9   19    2     -1.35      0.00
    0   20    2      1.32      0.00
    2   20    2      0.04      0.00
    4   20    2     -0.02      0.00
    6   20    2     -4.61      0.00
    8   20    2      0.27      0.00
    1   21    2     -0.76      0.00
    3   21    2      1.68      0.00
    5   21    2      2.84      0.00
    1    2    3    -78.72      0.00
    0    3    3      3.04      0.00
    2    3    3     66.14      0.00
    1    4    3    -67.34      0.00
    3    4    3    -17.63      0.00
    0    5    3     91.34      0.00
    2    5    3     13.93      0.00
    4    5    3     39.58      0.00
    1    6    3      2.54      0.00
    3    6    3    -14.87      0.00
    5    6    3     -8.13      0.00
    0    7    3    -14.48      0.00
    2    7    3     35.26      0.00
    4    7    3      1.42      0.00
    6    7    3     13.86      0.00
    1    8    3      8.20      0.00
    3    8    3      3.70      0.00
    5    8    3     17.19      0.00
    7    8    3     11.70      0.00
    0    9    3     13.84      0.00
    2    9    3     -5.74      0.00
    4    9    3      2.49      0.00
    6    9    3      4.56      0.00
    8    9    3     11.44      0.00
    1   10    3      1.42      0.00
    3   10    3     13.73      0.00
    5   10    3      6.24      0.00
    7   10    3     -3.95      0.00
    9   10    3      9.15      0.00
    0   11    3    -14.07      0.00
    2   11    3     -3.13      0.00
    4   11    3      4.40      0.00
    6   11    3      7.04      0.00
    8   11    3     -3.13      0.00
   10   11    3      5.34      0.00
    1   12    3      1.02      0.00
    3   12    3      3.99      0.00
    5   12    3     -0.87      0.00
    7   12    3     -2.51      0.00
    9   12    3     -2.12      0.00
   11   12    3      0.14      0.00
    0   13    3     -5.37      0.00
    2   13    3      4.42      0.00
    4   13    3      7.57      0.00
    6   13    3      1.08      0.00
    8   13    3      9.58      0.00
   10   13    3     -0.13      0.00
   12   13    3      2.04      0.00
    1   14    3      8.22      0.00
    3   14    3     -0.56      0.00
    5   14    3     -0.37      0.00
    7   14    3      3.73      0.00
    9   14    3     -5.66      0.00
   11   14    3      1.75      0.00
   13   14    3      2.08      0.00
    0   15    3     -1.42      0.00
    2   15    3     -2.56      0.00
    4   15    3      1.65      0.00
    6   15    3     -0.05      0.00
    8   15    3     -1.82      0.00
   10   15    3      3.93      0.00
   12   15    3      3.26      0.00
   14   15    3      2.46      0.00
    1   16    3      0.49      0.00
    3   16    3      0.33      0.00
    5   16    3      8.17      0.00
    7   16    3      0.27      0.00
    9   16    3      1.26      0.00
   11   16    3      0.22      0.00
   13   16    3      4.44      0.00
    0   17    3     -2.63      0.00
    2   17    3     -1.31      0.00
    4   17    3     -0.16      0.00
    6   17    3     -2.64      0.00
    8   17    3     -6.03      0.00
   10   17    3     -0.07      0.00
   12   17    3     10.61      0.00
    1   18    3      4.98      0.00
    3   18    3      0.94      0.00
    5   18    3      7.13      0.00
    7   18    3     -1.20      0.00
    9   18    3     -4.81      0.00
   11   18    3      0.22      0.00
    0   19    3      1.92      0.00
    2   19    3     -1.87      0.00
    4   19    3      5.28      0.00
    6   19    3      2.16      0.00
    8   19    3     -2.36      0.00
   10   19    3      2.12      0.00
    1   20    3     -0.02      0.00
    3   20    3      0.00      0.00
    5   20    3     -9.56      0.00
    7   20    3      0.64      0.00
    0   21    3      4.24      0.00
    2   21    3      9.12      0.00
    4   21    3     -2.70      0.00
    0    2    4     62.86      0.00
    2    2    4    -99.57      0.00
    1    3    4    -18.81      0.00
    0    4    4    -93.22      0.00
    2    4    4     62.99      0.00
    4    4    4    -34.45      0.00
    1    5    4     -0.85      0.00
    3    5    4      9.80      0.00
    0    6    4    -10.73      0.00
    2    6    4    -48.16      0.00
    4    6    4     29.90      0.00
    6    6    4      8.86      0.00
    1    7    4      9.30      0.00
    3    7    4     -5.43      0.00
    5    7    4      6.98      0.00
    0    8    4    -16.04      0.00
    2    8    4     13.26      0.00
    4    8    4    -18.43      0.00
    6    8    4      6.65      0.00
    8    8    4      5.33      0.00
    1    9    4      3.58      0.00
    3    9    4     -2.98      0.00
    5    9    4     -4.06      0.00
    7    9    4     -1.78      0.00
    0   10    4     17.21      0.00
    2   10    4      4.08      0.00
    4   10    4      8.73      0.00
    6   10    4     -7.31      0.00
    8   10    4     -1.42      0.00
   10   10    4     -8.14      0.00
    1   11    4     -2.10      0.00
    3   11    4     -4.02      0.00
    5   11    4     -4.33      0.00
    7   11    4     -4.57      0.00
    9   11    4     -0.04      0.00
    0   12    4      7.58      0.00
    2   12    4      5.85      0.00
    4   12    4      0.27      0.00
    6   12    4      0.67      0.00
    8   12    4     -1.84      0.00
   10   12    4     -0.06      0.00
   12   12    4     -6.66      0.00
    1   13    4      2.11      0.00
    3   13    4     -2.46      0.00
    5   13    4      3.85      0.00
    7   13    4      2.22      0.00
    9   13    4     -0.08      0.00
   11   13    4      1.90      0.00
    0   14    4     -2.37      0.00
    2   14    4     -5.16      0.00
    4   14    4     -3.68      0.00
    6   14    4      0.47      0.00
    8   14    4      3.18      0.00
   10   14    4     -4.64      0.00
   12   14    4      0.29      0.00
   14   14    4     -2.91      0.00
    1   15    4      2.74      0.00
    3   15    4      4.70      0.00
    5   15    4     -2.79      0.00
    7   15    4      2.83      0.00
    9   15    4      0.24      0.00
   11   15    4      1.77      0.00
   13   15    4     -1.65      0.00
    0   16    4     -7.52      0.00
    2   16    4     -0.83      0.00
    4   16    4      2.48      0.00
    6   16    4      2.40      0.00
    8   16    4     -0.76      0.00
   10   16    4     -0.45      0.00
   12   16    4     -4.23      0.00
   14   16    4     -2.73      0.00
    1   17    4     -2.14      0.00
    3   17    4      1.37      0.00
    5   17    4      2.20      0.00
    7   17    4     -5.04      0.00
    9   17    4      5.60      0.00
   11   17    4      0.42      0.00
   13   17    4     -8.41      0.00
    0   18    4     -5.14      0.00
    2   18    4      3.22      0.00
    4   18    4     -1.20      0.00
    6   18    4     -1.98      0.00
    8   18    4      0.86      0.00
   10   18    4      6.22      0.00
   12   18    4      2.46      0.00
    1   19    4      2.20      0.00
    3   19    4     -0.14      0.00
    5   19    4     -6.10      0.00
    7   19    4     -2.50      0.00
    9   19    4     -2.31      0.00
    0   20    4     -4.05      0.00
    2   20    4     -1.14      0.00
    4   20    4      0.04      0.00
    6   20    4     -1.66      0.00
    8   20    4     -0.17      0.00
    1   21    4      2.79      0.00
    3   21    4      2.96      0.00
    5   21    4      0.23      0.00
    0    1    5    -12.02      0.00
    1    2    5    -83.09      0.00
    0    3    5     -9.56      0.00
    2    3    5    -13.66      0.00
    1    4    5      5.58      0.00
    3    4    5    -47.19      0.00
    0    5    5    -71.86      0.00
    2    5    5     -9.04      0.00
    4    5    5    -25.60      0.00
    1    6    5     10.43      0.00
    3    6    5    -12.18      0.00
    5    6    5     -4.04      0.00
    0    7    5     -4.55      0.00
    2    7    5    -21.79      0.00
    4    7    5     -5.35      0.00
    6    7    5    -11.71      0.00
    1    8    5      6.93      0.00
    3    8    5     -2.73      0.00
    5    8    5      1.77      0.00
    7    8    5     -1.03      0.00
    0    9    5      2.14      0.00
    2    9    5      1.82      0.00
    4    9    5     -7.67      0.00
    6    9    5      6.09      0.00
    8    9    5    -15.88      0.00
    1   10    5     -4.78      0.00
    3   10    5      1.62      0.00
    5   10    5     -7.96      0.00
    7   10    5     -3.75      0.00
    9   10    5      1.90      0.00
    0   11    5      2.15      0.00
    2   11    5     -6.58      0.00
    4   11    5      0.82      0.00
    6   11    5    -10.39      0.00
    8   11    5     -1.05      0.00
   10   11    5      1.55      0.00
    1   12    5      1.24      0.00
    3   12    5      0.79      0.00
    5   12    5     -0.73      0.00
    7   12    5     -1.87      0.00
    9   12    5      3.16      0.00
   11   12    5     -0.67      0.00
    0   13    5      1.79      0.00
    2   13    5      1.56      0.00
    4   13    5      0.48      0.00
    6   13    5     -2.57      0.00
    8   13    5      4.24      0.00
   10   13    5      2.36      0.00
   12   13    5      0.99      0.00
    1   14    5     -4.53      0.00
    3   14    5     -1.61      0.00
    5   14    5      5.60      0.00
    7   14    5      8.12      0.00
    9   14    5     -0.76      0.00
   11   14    5      0.26      0.00
   13   14    5     -2.41      0.00
    0   15    5      8.05      0.00
    2   15    5      5.60      0.00
    4   15    5     -0.11      0.00
    6   15    5      2.59      0.00
    8   15    5      4.04      0.00
   10   15    5     -4.03      0.00
   12   15    5      4.02      0.00
   14   15    5      0.46      0.00
    1   16    5     -4.14      0.00
    3   16    5     -1.14      0.00
    5   16    5      0.95      0.00
    7   16    5      3.95      0.00
    9   16    5     -0.17      0.00
   11   16    5      1.39      0.00
   13   16    5     -0.59      0.00
    0   17    5     -5.53      0.00
    2   17    5      2.35      0.00
    4   17    5     -6.36      0.00
    6   17    5     -1.87      0.00
    8   17    5     -3.28      0.00
   10   17    5     -2.67      0.00
   12   17    5     -8.02      0.00
    1   18    5     -5.18      0.00
    3   18    5     -5.00      0.00
    5   18    5      4.94      0.00
    7   18    5     -1.78      0.00
    9   18    5      4.34      0.00
   11   18    5      5.68      0.00
    0   19    5      5.48      0.00
    2   19    5     -6.65      0.00
    4   19    5      0.15      0.00
    6   19    5      1.09      0.00
    8   19    5     -4.66      0.00
   10   19    5     -5.06      0.00
    1   20    5     -1.98      0.00
    3   20    5      3.58      0.00
    5   20    5     -1.07      0.00
    7   20    5      5.32      0.00
    0   21    5      3.82      0.00
    2   21    5      3.50      0.00
    4   21    5     -3.13      0.00
    1    1    6    -30.73      0.00
    0    2    6    -39.90      0.00
    1    3    6     13.98      0.00
    3    3    6    -99.61      0.00
    0    4    6     18.42      0.00
    2    4    6     15.68      0.00
    1    5    6    -27.86      0.00
    3    5    6      5.13      0.00
    5    5    6    -61.70      0.00
    0    6    6     34.27      0.00
    2    6    6      7.21      0.00
    4    6    6      1.41      0.00
    1    7    6    -19.96      0.00
    3    7    6    -13.97      0.00
    5    7    6      7.45      0.00
    7    7    6     -9.13      0.00
    0    8    6      3.77      0.00
    2    8    6     -2.16      0.00
    4    8    6      0.38      0.00
    6    8    6      1.56      0.00
    1    9    6    -17.81      0.00
    3    9    6     -6.60      0.00
    5    9    6     -6.04      0.00
    7    9    6      8.06      0.00
    9    9    6      5.32      0.00
    0   10    6    -10.93      0.00
    2   10    6     -5.10      0.00
    4   10    6     -3.20      0.00
    6   10    6     -6.15      0.00
    8   10    6     -6.84      0.00
    1   11    6      3.75      0.00
    3   11    6      4.26      0.00
    5   11    6      2.29      0.00
    7   11    6      0.66      0.00
    9   11    6      1.97      0.00
   11   11    6     -7.31      0.00
    0   12    6     -2.97      0.00
    2   12    6     -6.21      0.00
    4   12    6     -5.02      0.00
    6   12    6     -5.83      0.00
    8   12    6      0.70      0.00
   10   12    6     -0.55      0.00
    1   13    6      5.63      0.00
    3   13    6      0.37      0.00
    5   13    6      2.69      0.00
    7   13    6     -2.65      0.00
    9   13    6     -3.94      0.00
   11   13    6     -0.51      0.00
   13   13    6     -1.13      0.00
    0   14    6     -5.78      0.00
    2   14    6     -4.81      0.00
    4   14    6     -6.70      0.00
    6   14    6     -4.36      0.00
    8   14    6      2.54      0.00
   10   14    6      3.66      0.00
   12   14    6      2.02      0.00
    1   15    6      3.23      0.00
    3   15    6      0.46      0.00
    5   15    6     -7.42      0.00
    7   15    6      0.33      0.00
    9   15    6     -1.94      0.00
   11   15    6     -0.42      0.00
   13   15    6     -0.39      0.00
   15   15    6      4.20      0.00
    0   16    6     -9.01      0.00
    2   16    6     -4.37      0.00
    4   16    6     -5.41      0.00
    6   16    6      2.32      0.00
    8   16    6      0.02      0.00
   10   16    6      0.04      0.00
   12   16    6     -1.07      0.00
   14   16    6     -0.96      0.00
    1   17    6     -3.01      0.00
    3   17    6     -2.91      0.00
    5   17    6      5.48      0.00
    7   17    6      0.78      0.00
    9   17    6      3.49      0.00
   11   17    6     -6.56      0.00
   13   17    6     -3.57      0.00
    0   18    6     -1.50      0.00
    2   18    6     -1.93      0.00
    4   18    6     -1.94      0.00
    6   18    6      0.32      0.00
    8   18    6      5.28      0.00
   10   18    6     -2.21      0.00
   12   18    6     -7.98      0.00
    1   19    6      4.73      0.00
    3   19    6      3.45      0.00
    5   19    6      1.41      0.00
    7   19    6      5.90      0.00
    9   19    6      0.39      0.00
    0   20    6      3.37      0.00
    2   20    6     -2.47      0.00
    4   20    6      6.33      0.00
    6   20    6     -2.19      0.00
    8   20    6      0.94      0.00
    1   21    6     -9.19      0.00
    3   21    6     -2.31      0.00
    5   21    6      3.65      0.00
    0    1    7     18.65      0.00
    1    2    7     -7.55      0.00
    0    3    7    -61.39      0.00
    2    3    7    -49.85      0.00
    1    4    7      8.63      0.00
    3    4    7     23.33      0.00
    0    5    7     -6.68      0.00
    2    5    7    -17.07      0.00
    4    5    7    -20.48      0.00
    1    6    7    -13.73      0.00
    3    6    7      0.47      0.00
    5    6    7     -7.02      0.00
    0    7    7    -13.45      0.00
    2    7    7     -0.91      0.00
    4    7    7    -16.32      0.00
    6    7    7    -15.39      0.00
    1    8    7    -17.26      0.00
    3    8    7    -15.88      0.00
    5    8    7      2.77      0.00
    7    8    7     -0.42      0.00
    0    9    7      1.63      0.00
    2    9    7     -7.50      0.00
    4    9    7      0.08      0.00
    6    9    7     10.75      0.00
    8    9    7     -4.42      0.00
    1   10    7     -9.07      0.00
    3   10    7      4.18      0.00
    5   10    7      0.37      0.00
    7   10    7    -10.09      0.00
    9   10    7     -7.10      0.00
    0   11    7     -6.22      0.00
    2   11    7     -1.01      0.00
    4   11    7      1.66      0.00
    6   11    7      1.16      0.00
    8   11    7     -0.42      0.00
   10   11    7     -0.25      0.00
    1   12    7     -4.56      0.00
    3   12    7     -3.20      0.00
    5   12    7     -7.69      0.00
    7   12    7     -8.19      0.00
    9   12    7      1.70      0.00
   11   12    7     -0.85      0.00
    0   13    7     -5.45      0.00
    2   13    7      0.91      0.00
    4   13    7      2.60      0.00
    6   13    7     -7.48      0.00
    8   13    7     -2.34      0.00
   10   13    7     -4.13      0.00
   12   13    7      1.93      0.00
    1   14    7      0.15      0.00
    3   14    7     -6.18      0.00
    5   14    7      4.43      0.00
    7   14    7     -1.00      0.00
    9   14    7      1.29      0.00
   11   14    7      2.56      0.00
   13   14    7      1.99      0.00
    0   15    7      1.86      0.00
    2   15    7     -0.64      0.00
    4   15    7     -0.64      0.00
    6   15    7      1.24      0.00
    8   15    7     -0.30      0.00
   10   15    7     -2.28      0.00
   12   15    7     -0.42      0.00
   14   15    7      1.02      0.00
    1   16    7      3.75      0.00
    3   16    7      1.83      0.00
    5   16    7      0.20      0.00
    7   16    7      5.79      0.00
    9   16    7     -4.19      0.00
   11   16    7      3.94      0.00
   13   16    7      7.59      0.00
    0   17    7     -0.52      0.00
    2   17    7      3.07      0.00
    4   17    7      4.50      0.00
    6   17    7      5.17      0.00
    8   17    7      2.26      0.00
   10   17    7     -3.28      0.00
   12   17    7      2.82      0.00
    1   18    7      0.49      0.00
    3   18    7      1.90      0.00
    5   18    7      6.50      0.00
    7   18    7     -5.64      0.00
    9   18    7      1.73      0.00
   11   18    7     -0.59      0.00
    0   19    7      1.17      0.00
    2   19    7     -3.81      0.00
    4   19    7      4.47      0.00
    6   19    7      8.17      0.00
    8   19    7     -3.12      0.00
   10   19    7      1.43      0.00
    1   20    7     -0.09      0.00
    3   20    7     -2.86      0.00
    5   20    7     -6.81      0.00
    7   20    7      2.97      0.00
    0   21    7     -7.17      0.00
    2   21    7      1.12      0.00
    4   21    7     -2.46      0.00
    0    0    8    112.53      0.00
    0    2    8     16.44      0.00
    2    2    8     39.75      0.00
    1    3    8    -75.27      0.00
    0    4    8      1.89      0.00
    2    4    8    -15.09      0.00
    4    4    8     -3.88      0.00
    1    5    8     -9.96      0.00
    3    5    8     -0.02      0.00
    0    6    8    -23.28      0.00
    2    6    8     -1.94      0.00
    4    6    8    -11.20      0.00
    6    6    8    -26.19      0.00
    1    7    8     16.70      0.00
    3    7    8     -4.92      0.00
    5    7    8      4.17      0.00
    0    8    8     -5.37      0.00
    2    8    8     -4.52      0.00
    4    8    8     -3.54      0.00
    6    8    8      3.38      0.00
    8    8    8     -5.02      0.00
    1    9    8     13.53      0.00
    3    9    8      4.64      0.00
    5    9    8      4.79      0.00
    7    9    8     -2.37      0.00
    0   10    8    -11.38      0.00
    2   10    8     -1.35      0.00
    4   10    8     -7.36      0.00
    6   10    8     -0.45      0.00
    8   10    8      5.57      0.00
   10   10    8      7.28      0.00
    1   11    8     -0.14      0.00
    3   11    8      0.76      0.00
    5   11    8      2.56      0.00
    7   11    8      0.45      0.00
    9   11    8     -6.10      0.00
    0   12    8     -9.08      0.00
    2   12    8     -9.38      0.00
    4   12    8     -2.60      0.00
    6   12    8     -0.73      0.00
    8   12    8      5.96      0.00
   10   12    8     -3.06      0.00
   12   12    8     -8.98      0.00
    1   13    8      5.05      0.00
    3   13    8     -2.99      0.00
    5   13    8     -0.64      0.00
    7   13    8     -0.22      0.00
    9   13    8     -2.91      0.00
   11   13    8     -2.66      0.00
    0   14    8      6.55      0.00
    2   14    8      2.52      0.00
    4   14    8      0.32      0.00
    6   14    8      0.53      0.00
    8   14    8     -2.84      0.00
   10   14    8     -3.20      0.00
   12   14    8     -1.77      0.00
   14   14    8      0.07      0.00
    1   15    8     -0.42      0.00
    3   15    8     -0.52      0.00
    5   15    8     -1.51      0.00
    7   15    8     -5.81      0.00
    9   15    8     -0.05      0.00
   11   15    8     -1.77      0.00
   13   15    8     -1.26      0.00
    0   16    8      5.95      0.00
    2   16    8      4.48      0.00
    4   16    8      0.07      0.00
    6   16    8     -3.11      0.00
    8   16    8     -3.07      0.00
   10   16    8     -2.95      0.00
   12   16    8      6.95      0.00
   14   16    8     -1.51      0.00
    1   17    8     -6.40      0.00
    3   17    8      3.30      0.00
    5   17    8     -2.51      0.00
    7   17    8     -1.78      0.00
    9   17    8      1.67      0.00
   11   17    8      9.29      0.00
   13   17    8     -8.51      0.00
    0   18    8     -3.49      0.00
    2   18    8      1.92      0.00
    4   18    8     -2.84      0.00
    6   18    8     -1.31      0.00
    8   18    8     -3.48      0.00
   10   18    8     -0.39      0.00
   12   18    8     -9.95      0.00
    1   19    8     -0.41      0.00
    3   19    8     -2.75      0.00
    5   19    8      3.00      0.00
    7   19    8      4.35      0.00
    9   19    8      1.57      0.00
    0   20    8     -1.46      0.00
    2   20    8     -0.03      0.00
    4   20    8     -0.19      0.00
    6   20    8     -7.60      0.00
    8   20    8      0.61      0.00
    1   21    8      0.18      0.00
    3   21    8      3.33      0.00
    5   21    8     -0.55      0.00
    0    1    9     37.76      0.00
    1    2    9    -26.96      0.00
    0    3    9      4.70      0.00
    2    3    9     13.89      0.00
    1    4    9     -7.49      0.00
    3    4    9    -12.84      0.00
    0    5    9     10.33      0.00
    2    5    9     26.69      0.00
    4    5    9     27.00      0.00
    1    6    9      6.77      0.00
    3    6    9    -21.19      0.00
    5    6    9     -9.01      0.00
    0    7    9     -7.29      0.00
    2    7    9     17.12      0.00
    4    7    9     10.20      0.00
    6    7    9     10.38      0.00
    1    8    9      9.23      0.00
    3    8    9     -6.07      0.00
    5    8    9    -12.10      0.00
    7    8    9     -9.04      0.00
    0    9    9      7.03      0.00
    2    9    9     -7.74      0.00
    4    9    9     -3.62      0.00
    6    9    9      9.95      0.00
    8    9    9      2.71      0.00
    1   10    9     -7.75      0.00
    3   10    9      1.90      0.00
    5   10    9      1.54      0.00
    7   10    9     -0.31      0.00
    9   10    9     -2.71      0.00
    0   11    9     -1.56      0.00
    2   11    9     -0.85      0.00
    4   11    9      3.59      0.00
    6   11    9     -5.86      0.00
    8   11    9     -8.50      0.00
   10   11    9      3.61      0.00
    1   12    9      1.99      0.00
    3   12    9     -0.75      0.00
    5   12    9      0.38      0.00
    7   12    9      4.40      0.00
    9   12    9      4.29      0.00
   11   12    9     -4.08      0.00
    0   13    9      4.06      0.00
    2   13    9      3.84      0.00
    4   13    9      2.05      0.00
    6   13    9     -6.58      0.00
    8   13    9      1.33      0.00
   10   13    9     -1.08      0.00
   12   13    9     -2.22      0.00
    1   14    9     -2.00      0.00
    3   14    9      0.26      0.00
    5   14    9      1.37      0.00
    7   14    9     -1.95      0.00
    9   14    9     -5.28      0.00
   11   14    9      0.10      0.00
   13   14    9      2.41      0.00
    0   15    9     -1.96      0.00
    2   15    9     -2.75      0.00
    4   15    9     -1.95      0.00
    6   15    9     -3.56      0.00
    8   15    9      2.23      0.00
   10   15    9      1.07      0.00
   12   15    9     -1.57      0.00
   14   15    9     -2.27      0.00
    1   16    9      2.03      0.00
    3   16    9      1.78      0.00
    5   16    9     -4.70      0.00
    7   16    9     -4.98      0.00
    9   16    9     -4.37      0.00
   11   16    9      1.96      0.00
   13   16    9     -0.84      0.00
    0   17    9     -7.94      0.00
    2   17    9      0.06      0.00
    4   17    9     -3.55      0.00
    6   17    9      0.52      0.00
    8   17    9     -1.92      0.00
   10   17    9     -2.50      0.00
   12   17    9      3.68      0.00
    1   18    9     -0.07      0.00
    3   18    9      2.58      0.00
    5   18    9     -2.15      0.00
    7   18    9     -5.21      0.00
    9   18    9      4.86      0.00
   11   18    9      4.83      0.00
    0   19    9      3.66      0.00
    2   19    9     -1.12      0.00
    4   19    9     -0.98      0.00
    6   19    9      0.49      0.00
    8   19    9     -4.18      0.00
   10   19    9     -0.26      0.00
    1   20    9     -0.06      0.00
    3   20    9      0.54      0.00
    5   20    9      1.82      0.00
    7   20    9      4.52      0.00
    0   21    9      1.67      0.00
    2   21    9      0.13      0.00
    4   21    9      0.35      0.00
    1    1   10    100.67      0.00
    0    2   10     25.06      0.00
    1    3   10     59.18      0.00
    3    3   10     33.36      0.00
    0    4   10     -4.60      0.00
    2    4   10      1.42      0.00
    1    5   10     13.44      0.00
    3    5   10     -1.70      0.00
    5    5   10     -6.10      0.00
    0    6   10     -6.72      0.00
    2    6   10     -9.30      0.00
    4    6   10     14.26      0.00
    1    7   10     -4.18      0.00
    3    7   10      4.44      0.00
    5    7   10     -8.38      0.00
    7    7   10     -2.64      0.00
    0    8   10      9.07      0.00
    2    8   10      6.10      0.00
    4    8   10     -7.27      0.00
    6    8   10     10.86      0.00
    1    9   10     -4.99      0.00
    3    9   10      0.88      0.00
    5    9   10      1.43      0.00
    7    9   10      0.53      0.00
    9    9   10      0.27      0.00
    0   10   10      7.92      0.00
    2   10   10      4.42      0.00
    4   10   10     10.45      0.00
    6   10   10      0.13      0.00
    8   10   10     -2.05      0.00
    1   11   10     -1.47      0.00
    3   11   10      1.56      0.00
    5   11   10     -1.24      0.00
    7   11   10      1.90      0.00
    9   11   10      2.16      0.00
   11   11   10      1.70      0.00
    0   12   10      2.57      0.00
    2   12   10      4.64      0.00
    4   12   10      4.54      0.00
    6   12   10      1.09      0.00
    8   12   10      1.40      0.00
   10   12   10      1.45      0.00
    1   13   10     -5.13      0.00
    3   13   10     -2.19      0.00
    5   13   10     -2.55      0.00
    7   13   10      1.85      0.00
    9   13   10      4.52      0.00
   11   13   10     -0.47      0.00
   13   13   10     -7.75      0.00
    0   14   10      1.96      0.00
    2   14   10     -1.17      0.00
    4   14   10     -4.03      0.00
    6   14   10      2.30      0.00
    8   14   10      3.13      0.00
   10   14   10     -2.16      0.00
   12   14   10      2.21      0.00
    1   15   10     -0.93      0.00
    3   15   10     -2.35      0.00
    5   15   10      1.80      0.00
    7   15   10     -2.41      0.00
    9   15   10      3.69      0.00
   11   15   10     -3.48      0.00
   13   15   10      0.00      0.00
   15   15   10      5.88      0.00
    0   16   10      8.01      0.00
    2   16   10      0.87      0.00
    4   16   10     -3.84      0.00
    6   16   10      3.00      0.00
    8   16   10      1.67      0.00
   10   16   10     -2.69      0.00
   12   16   10      0.99      0.00
   14   16   10      9.58      0.00
    1   17   10      0.86      0.00
    3   17   10     -1.57      0.00
    5   17   10     -7.99      0.00
    7   17   10     -1.17      0.00
    9   17   10     -3.79      0.00
   11   17   10      2.98      0.00
   13   17   10      1.03      0.00
    0   18   10     -4.67      0.00
    2   18   10     -0.10      0.00
    4   18   10     -0.29      0.00
    6   18   10     -5.24      0.00
    8   18   10      0.08      0.00
   10   18   10      4.01      0.00
    1   19   10      2.02      0.00
    3   19   10     -4.82      0.00
    5   19   10      5.36      0.00
    7   19   10     -2.63      0.00
    9   19   10     -0.20      0.00
    0   20   10      2.44      0.00
    2   20   10     -5.59      0.00
    4   20   10      1.68      0.00
    6   20   10     -0.01      0.00
    8   20   10     -0.27      0.00
    1   21   10     -1.95      0.00
    3   21   10      0.67      0.00
    0    1   11    -52.86      0.00
    1    2   11     21.50      0.00
    0    3   11      1.86      0.00
    2    3   11    -31.33      0.00
    1    4   11      2.10      0.00
    3    4   11      9.59      0.00
    0    5   11    -22.70      0.00
    2    5   11     -1.54      0.00
    4    5   11     13.00      0.00
    1    6   11      2.73      0.00
    3    6   11      8.21      0.00
    5    6   11      6.25      0.00
    0    7   11     13.46      0.00
    2    7   11      2.92      0.00
    4    7   11     -6.91      0.00
    6    7   11     -2.89      0.00
    1    8   11     -0.31      0.00
    3    8   11     13.50      0.00
    5    8   11     11.11      0.00
    7    8   11      7.45      0.00
    0    9   11     16.64      0.00
    2    9   11      4.51      0.00
    4    9   11     -9.29      0.00
    6    9   11      0.71      0.00
    8    9   11      0.25      0.00
    1   10   11      0.32      0.00
    3   10   11      6.50      0.00
    5   10   11      7.05      0.00
    7   10   11      0.79      0.00
    9   10   11      5.15      0.00
    0   11   11     -0.79      0.00
    2   11   11      0.27      0.00
    4   11   11      4.60      0.00
    6   11   11     -0.18      0.00
    8   11   11     -2.17      0.00
   10   11   11      1.81      0.00
    1   12   11      3.31      0.00
    3   12   11      4.34      0.00
    5   12   11      5.46      0.00
    7   12   11     -4.95      0.00
    9   12   11      0.99      0.00
   11   12   11      5.48      0.00
    0   13   11     -5.40      0.00
    2   13   11     -3.53      0.00
    4   13   11     -0.15      0.00
    6   13   11      2.32      0.00
    8   13   11      6.13      0.00
   10   13   11     -2.69      0.00
   12   13   11      0.42      0.00
    1   14   11      9.11      0.00
    3   14   11     -0.20      0.00
    5   14   11      1.78      0.00
    7   14   11      2.07      0.00
    9   14   11      0.82      0.00
   11   14   11      1.60      0.00
   13   14   11      3.15      0.00
    0   15   11     -3.13      0.00
    2   15   11      0.86      0.00
    4   15   11     -2.66      0.00
    6   15   11      1.19      0.00
    8   15   11      2.29      0.00
   10   15   11      1.08      0.00
   12   15   11      1.80      0.00
   14   15   11      3.55      0.00
    1   16   11      2.03      0.00
    3   16   11     -0.39      0.00
    5   16   11      4.16      0.00
    7   16   11     -2.23      0.00
    9   16   11      1.40      0.00
   11   16   11     -0.88      0.00
   13   16   11      1.29      0.00
    0   17   11     -3.99      0.00
    2   17   11     -5.47      0.00
    4   17   11     -0.70      0.00
    6   17   11     -1.50      0.00
    8   17   11     -2.59      0.00
   10   17   11     -6.35      0.00
   12   17   11      4.65      0.00
    1   18   11     -4.75      0.00
    3   18   11      4.38      0.00
    5   18   11     -3.00      0.00
    7   18   11      1.39      0.00
    9   18   11      2.27      0.00
   11   18   11      7.53      0.00
    0   19   11      0.16      0.00
    2   19   11     -0.76      0.00
    4   19   11     -7.62      0.00
    6   19   11     -3.18      0.00
    8   19   11     -4.49      0.00
   10   19   11      2.96      0.00
    1   20   11      7.71      0.00
    3   20   11     -2.27      0.00
    5   20   11      6.09      0.00
    7   20   11      5.30      0.00
    0   21   11     -2.55      0.00
    2   21   11     -0.95      0.00
    4   21   11      1.84      0.00
    0    0   12    -70.30      0.00
    0    2   12     40.62      0.00
    2    2   12     52.34      0.00
    1    3   12    -58.61      0.00
    0    4   12     61.31      0.00
    2    4   12     10.22      0.00
    4    4   12     32.29      0.00
    1    5   12     -5.76      0.00
    3    5   12     -5.14      0.00
    0    6   12     17.73      0.00
    2    6   12     27.16      0.00
    4    6   12      8.56      0.00
    6    6   12      3.93      0.00
    1    7   12     -5.27      0.00
    3    7   12     -5.88      0.00
    5    7   12     -1.36      0.00
    0    8   12     10.99      0.00
    2    8   12      7.56      0.00
    4    8   12     -1.31      0.00
    6    8   12     -0.19      0.00
    8    8   12      2.43      0.00
    1    9   12      5.72      0.00
    3    9   12     -6.92      0.00
    5    9   12     -1.74      0.00
    7    9   12     -1.65      0.00
    0   10   12     -5.02      0.00
    2   10   12      8.54      0.00
    4   10   12     -0.92      0.00
    6   10   12      4.38      0.00
    8   10   12      2.46      0.00
   10   10   12      0.75      0.00
    1   11   12     -2.29      0.00
    3   11   12     -2.92      0.00
    5   11   12     -1.39      0.00
    7   11   12     -3.57      0.00
    9   11   12     -6.08      0.00
    0   12   12     -1.79      0.00
    2   12   12     -1.46      0.00
    4   12   12      1.57      0.00
    6   12   12      1.55      0.00
    8   12   12      7.09      0.00
   10   12   12      1.38      0.00
   12   12   12     -1.12      0.00
    1   13   12     -1.36      0.00
    3   13   12     -4.42      0.00
    5   13   12      1.36      0.00
    7   13   12     -3.97      0.00
    9   13   12      0.24      0.00
   11   13   12     -0.13      0.00
    0   14   12     -0.04      0.00
    2   14   12      0.23      0.00
    4   14   12      2.18      0.00
    6   14   12      6.06      0.00
    8   14   12      3.05      0.00
   10   14   12      0.16      0.00
   12   14   12     -2.94      0.00
   14   14   12     -5.81      0.00
    1   15   12     -4.33      0.00
    3   15   12     -1.21      0.00
    5   15   12     -1.00      0.00
    7   15   12      2.62      0.00
    9   15   12      1.31      0.00
   11   15   12     -0.51      0.00
   13   15   12     -1.74      0.00
    0   16   12     -1.46      0.00
    2   16   12     -3.62      0.00
    4   16   12     -2.42      0.00
    6   16   12     -0.70      0.00
    8   16   12      0.70      0.00
   10   16   12     -0.41      0.00
   12   16   12     -1.78      0.00
   14   16   12      1.59      0.00
    1   17   12      2.66      0.00
    3   17   12     -1.79      0.00
    5   17   12      1.42      0.00
    7   17   12      3.71      0.00
    9   17   12     -1.77      0.00
   11   17   12      1.49      0.00
   13   17   12      4.00      0.00
    0   18   12     -7.46      0.00
    2   18   12      1.19      0.00
    4   18   12      1.98      0.00
    6   18   12     -2.40      0.00
    8   18   12      0.95      0.00
   10   18   12     -2.83      0.00
    1   19   12      1.71      0.00
    3   19   12      2.46      0.00
    5   19   12      2.14      0.00
    7   19   12     -1.02      0.00
    9   19   12      1.40      0.00
    0   20   12      5.48      0.00
    2   20   12      2.36      0.00
    4   20   12      3.19      0.00
    6   20   12      0.50      0.00
    1   21   12     -1.52      0.00
    3   21   12     -0.32      0.00
    0    1   13     22.39      0.00
    1    2   13     -4.97      0.00
    0    3   13     -0.27      0.00
    2    3   13     18.74      0.00
    1    4   13      4.28      0.00
    3    4   13      2.44      0.00
    0    5   13     24.31      0.00
    2    5   13     -1.52      0.00
    4    5   13      4.32      0.00
    1    6   13      8.04      0.00
    3    6   13     -9.15      0.00
    5    6   13     10.33      0.00
    0    7   13    -28.54      0.00
    2    7   13      0.41      0.00
    4    7   13    -10.75      0.00
    6    7   13     -3.23      0.00
    1    8   13      4.75      0.00
    3    8   13      3.95      0.00
    5    8   13      0.21      0.00
    7    8   13      3.50      0.00
    0    9   13     -1.67      0.00
    2    9   13     -4.86      0.00
    4    9   13      0.65      0.00
    6    9   13      4.85      0.00
    8    9   13     -3.92      0.00
    1   10   13      5.41      0.00
    3   10   13      1.51      0.00
    5   10   13     -5.79      0.00
    7   10   13     -4.92      0.00
    9   10   13      3.57      0.00
    0   11   13     -2.58      0.00
    2   11   13     -1.27      0.00
    4   11   13      1.89      0.00
    6   11   13      0.49      0.00
    8   11   13      0.38      0.00
   10   11   13      4.11      0.00
    1   12   13      2.97      0.00
    3   12   13      2.32      0.00
    5   12   13      0.59      0.00
    7   12   13      0.59      0.00
    9   12   13     -0.45      0.00
   11   12   13      0.88      0.00
    0   13   13     -4.73      0.00
    2   13   13     -2.56      0.00
    4   13   13      4.15      0.00
    6   13   13     -4.07      0.00
    8   13   13     -0.61      0.00
   10   13   13      2.29      0.00
   12   13   13      1.42      0.00
    1   14   13      5.81      0.00
    3   14   13      0.52      0.00
    5   14   13      4.37      0.00
    7   14   13      3.47      0.00
    9   14   13     -0.26      0.00
   11   14   13     -0.33      0.00
   13   14   13      2.95      0.00
    0   15   13     -0.36      0.00
    2   15   13      0.67      0.00
    4   15   13     -2.16      0.00
    6   15   13     -1.53      0.00
    8   15   13      1.07      0.00
   10   15   13     -2.21      0.00
   12   15   13     -2.19      0.00
   14   15   13     -2.51      0.00
    1   16   13      1.24      0.00
    3   16   13      9.21      0.00
    5   16   13      1.64      0.00
    7   16   13     -1.93      0.00
    9   16   13     -0.44      0.00
   11   16   13      1.27      0.00
   13   16   13     -2.70      0.00
    0   17   13      3.29      0.00
    2   17   13      2.54      0.00
    4   17   13      2.95      0.00
    6   17   13      2.30      0.00
    8   17   13      1.29      0.00
   10   17   13     -0.09      0.00
   12   17   13     -1.99      0.00
    1   18   13     -0.90      0.00
    3   18   13      5.48      0.00
    5   18   13     -2.02      0.00
    7   18   13     -0.99      0.00
    9   18   13     -0.41      0.00
   11   18   13      0.94      0.00
    0   19   13     -6.04      0.00
    2   19   13      5.46      0.00
    4   19   13      0.87      0.00
    6   19   13     -2.03      0.00
    8   19   13      1.44      0.00
    1   20   13     -0.33      0.00
    3   20   13     -1.32      0.00
    5   20   13     -1.82      0.00
    7   20   13     -1.38      0.00
    0   21   13      8.04      0.00
    2   21   13     -2.62      0.00
    4   21   13      2.32      0.00
    1    1   14     55.78      0.00
    0    2   14     -8.56      0.00
    1    3   14     29.91      0.00
    3    3   14     11.65      0.00
    0    4   14    -17.96      0.00
    2    4   14    -14.92      0.00
    1    5   14     15.03      0.00
    3    5   14      6.13      0.00
    5    5   14     -6.81      0.00
    0    6   14     -4.95      0.00
    2    6   14     -6.90      0.00
    4    6   14     11.08      0.00
    1    7   14     -6.09      0.00
    3    7   14      4.39      0.00
    5    7   14      4.75      0.00
    7    7   14     -8.80      0.00
    0    8   14      5.88      0.00
    2    8   14      5.39      0.00
    4    8   14      4.09      0.00
    6    8   14     19.19      0.00
    1    9   14     -1.05      0.00
    3    9   14     -1.17      0.00
    5    9   14     -7.30      0.00
    7    9   14      1.53      0.00
    9    9   14     -3.37      0.00
    0   10   14     -1.28      0.00
    2   10   14      5.65      0.00
    4   10   14      7.41      0.00
    6   10   14      3.70      0.00
    8   10   14      1.19      0.00
    1   11   14     -0.97      0.00
    3   11   14      3.36      0.00
    5   11   14     -3.26      0.00
    7   11   14     -0.40      0.00
    9   11   14     -1.39      0.00
   11   11   14     -0.40      0.00
    0   12   14      6.53      0.00
    2   12   14      2.77      0.00
    4   12   14      0.25      0.00
    6   12   14     -5.14      0.00
    8   12   14     -2.66      0.00
   10   12   14     -1.89      0.00
    1   13   14      2.92      0.00
    3   13   14      3.98      0.00
    5   13   14      1.85      0.00
    7   13   14      0.73      0.00
    9   13   14      3.57      0.00
   11   13   14     -1.06      0.00
   13   13   14     -6.11      0.00
    0   14   14      7.12      0.00
    2   14   14     -3.46      0.00
    4   14   14     -0.25      0.00
    6   14   14      1.21      0.00
    8   14   14     -3.73      0.00
   10   14   14     -4.57      0.00
   12   14   14      2.22      0.00
    1   15   14      1.01      0.00
    3   15   14      2.80      0.00
    5   15   14      5.04      0.00
    7   15   14      2.94      0.00
    9   15   14      3.63      0.00
   11   15   14     -3.72      0.00
   13   15   14     -2.57      0.00
   15   15   14      1.18      0.00
    0   16   14      1.26      0.00
    2   16   14      4.23      0.00
    4   16   14     -3.70      0.00
    6   16   14      3.09      0.00
    8   16   14      3.69      0.00
   10   16   14      1.20      0.00
   12   16   14     -3.50      0.00
   14   16   14      5.80      0.00
    1   17   14      4.29      0.00
    3   17   14     -3.88      0.00
    5   17   14      0.58      0.00
    7   17   14     -1.62      0.00
    9   17   14     -0.47      0.00
   11   17   14      1.79      0.00
    0   18   14     -5.32      0.00
    2   18   14     -5.22      0.00
    4   18   14      4.40      0.00
    6   18   14      0.49      0.00
    8   18   14      3.85      0.00
   10   18   14     -1.66      0.00
    1   19   14     -2.84      0.00
    3   19   14      1.60      0.00
    5   19   14     -1.35      0.00
    7   19   14      2.11      0.00
    9   19   14      3.95      0.00
    0   20   14      1.74      0.00
    2   20   14     -2.51      0.00
    4   20   14     -2.23      0.00
    6   20   14     -0.65      0.00
    1   21   14      1.29      0.00
    3   21   14     -1.30      0.00
    0    1   15      2.07      0.00
    1    2   15     -8.89      0.00
    0    3   15    -36.21      0.00
    2    3   15     14.32      0.00
    1    4   15     -9.43      0.00
    3    4   15     19.41      0.00
    0    5   15     11.70      0.00
    2    5   15     -5.22      0.00
    4    5   15     11.72      0.00
    1    6   15     -0.43      0.00
    3    6   15    -13.64      0.00
    5    6   15      2.61      0.00
    0    7   15     23.40      0.00
    2    7   15     14.82      0.00
    4    7   15      0.87      0.00
    6    7   15      2.59      0.00
    1    8   15    -10.42      0.00
    3    8   15      0.15      0.00
    5    8   15     -9.67      0.00
    7    8   15      4.97      0.00
    0    9   15     12.56      0.00
    2    9   15     -2.38      0.00
    4    9   15      2.36      0.00
    6    9   15      8.02      0.00
    8    9   15     -0.47      0.00
    1   10   15     -2.89      0.00
    3   10   15      4.40      0.00
    5   10   15      6.24      0.00
    7   10   15     -4.71      0.00
    9   10   15     -3.91      0.00
    0   11   15      0.16      0.00
    2   11   15      5.26      0.00
    4   11   15      0.11      0.00
    6   11   15     -1.37      0.00
    8   11   15     -1.64      0.00
   10   11   15     -1.45      0.00
    1   12   15      4.84      0.00
    3   12   15      2.11      0.00
    5   12   15      0.03      0.00
    7   12   15     -1.72      0.00
    9   12   15      1.41      0.00
   11   12   15     -2.13      0.00
    0   13   15      0.96      0.00
    2   13   15      2.77      0.00
    4   13   15      0.56      0.00
    6   13   15     -1.21      0.00
    8   13   15      2.27      0.00
   10   13   15     -0.91      0.00
   12   13   15      3.93      0.00
    1   14   15      0.37      0.00
    3   14   15     -4.88      0.00
    5   14   15      3.53      0.00
    7   14   15     -6.36      0.00
    9   14   15     -0.04      0.00
   11   14   15      3.23      0.00
   13   14   15      1.92      0.00
    0   15   15      6.33      0.00
    2   15   15      1.59      0.00
    4   15   15      0.47      0.00
    6   15   15      4.44      0.00
    8   15   15      2.55      0.00
   10   15   15      1.23      0.00
   12   15   15      3.82      0.00
   14   15   15      3.68      0.00
    1   16   15      1.04      0.00
    3   16   15      1.63      0.00
    5   16   15      0.81      0.00
    7   16   15      1.89      0.00
    9   16   15     -1.35      0.00
   11   16   15      3.27      0.00
   13   16   15      0.67      0.00
    0   17   15     -3.04      0.00
    2   17   15      2.92      0.00
    4   17   15      0.36      0.00
    6   17   15      0.44      0.00
    8   17   15      0.16      0.00
   10   17   15      0.72      0.00
   12   17   15     -1.13      0.00
    1   18   15     -0.17      0.00
    3   18   15     -4.04      0.00
    5   18   15     -2.43      0.00
    7   18   15     -0.63      0.00
    9   18   15      3.03      0.00
   11   18   15     -4.06      0.00
    0   19   15     -3.13      0.00
    2   19   15     -0.39      0.00
    4   19   15      0.14      0.00
    6   19   15      1.07      0.00
    8   19   15      1.75      0.00
    1   20   15     -0.88      0.00
    3   20   15      1.49      0.00
    5   20   15      1.33      0.00
    7   20   15      6.84      0.00
    0   21   15     -2.02      0.00
    2   21   15      0.18      0.00
    0    0   16    -75.07      0.00
    0    2   16     11.48      0.00
    2    2   16     -5.66      0.00
    1    3   16    -12.69      0.00
    0    4   16      3.81      0.00
    2    4   16     -1.20      0.00
    4    4   16    -14.23      0.00
    1    5   16    -11.16      0.00
    3    5   16      7.49      0.00
    0    6   16     23.00      0.00
    2    6   16     -0.92      0.00
    4    6   16      3.38      0.00
    6    6   16    -13.43      0.00
    1    7   16      4.86      0.00
    3    7   16     -2.02      0.00
    5    7   16      0.74      0.00
    0    8   16    -11.21      0.00
    2    8   16     -5.39      0.00
    4    8   16    -11.37      0.00
    6    8   16     -3.27      0.00
    8    8   16    -10.82      0.00
    1    9   16     10.42      0.00
    3    9   16      1.19      0.00
    5    9   16      7.40      0.00
    7    9   16     10.25      0.00
    0   10   16    -10.23      0.00
    2   10   16     -1.59      0.00
    4   10   16     -6.25      0.00
    6   10   16     -5.69      0.00
    8   10   16      2.26      0.00
   10   10   16      2.79      0.00
    1   11   16     -1.04      0.00
    3   11   16      5.38      0.00
    5   11   16      8.31      0.00
    7   11   16     -0.70      0.00
    9   11   16     -0.81      0.00
    0   12   16     -7.40      0.00
    2   12   16     -0.95      0.00
    4   12   16     -5.02      0.00
    6   12   16     -2.44      0.00
    8   12   16      3.55      0.00
   10   12   16      0.71      0.00
   12   12   16      0.97      0.00
    1   13   16      2.49      0.00
    3   13   16      3.49      0.00
    5   13   16     -0.25      0.00
    7   13   16     -1.08      0.00
    9   13   16     -0.27      0.00
   11   13   16     -0.19      0.00
    0   14   16     -0.67      0.00
    2   14   16     -4.71      0.00
    4   14   16     -3.36      0.00
    6   14   16      3.89      0.00
    8   14   16      0.83      0.00
   10   14   16      0.33      0.00
   12   14   16     -1.47      0.00
   14   14   16     -2.87      0.00
    1   15   16      8.93      0.00
    3   15   16     -2.48      0.00
    5   15   16      3.77      0.00
    7   15   16     -1.17      0.00
    9   15   16      0.83      0.00
   11   15   16      1.55      0.00
   13   15   16      6.50      0.00
    0   16   16     -7.74      0.00
    2   16   16     -3.54      0.00
    4   16   16      2.11      0.00
    6   16   16      0.98      0.00
    8   16   16      2.66      0.00
   10   16   16     -2.71      0.00
   12   16   16     -3.02      0.00
    1   17   16      6.28      0.00
    3   17   16      1.27      0.00
    5   17   16      1.16      0.00
    7   17   16      2.21      0.00
    9   17   16     -5.54      0.00
   11   17   16     -0.94      0.00
    0   18   16     -2.32      0.00
    2   18   16     -3.18      0.00
    4   18   16     -0.42      0.00
    6   18   16     -2.46      0.00
    8   18   16     -1.38      0.00
   10   18   16     -1.00      0.00
    1   19   16     -3.23      0.00
    3   19   16      1.78      0.00
    5   19   16      5.04      0.00
    7   19   16      3.34      0.00
    9   19   16     -3.34      0.00
    0   20   16      1.50      0.00
    2   20   16      3.22      0.00
    4   20   16     -2.52      0.00
    6   20   16     -4.89      0.00
    1   21   16      2.54      0.00
    3   21   16      3.64      0.00
    0    1   17    -20.81      0.00
    1    2   17      9.45      0.00
    0    3   17      3.12      0.00
    2    3   17    -18.54      0.00
    1    4   17    -34.23      0.00
    3    4   17     -4.94      0.00
    0    5   17     -0.67      0.00
    2    5   17     19.01      0.00
    4    5   17     -0.88      0.00
    1    6   17     -8.80      0.00
    3    6   17    -11.47      0.00
    5    6   17      0.16      0.00
    0    7   17      3.11      0.00
    2    7   17     -7.06      0.00
    4    7   17     -2.10      0.00
    6    7   17     -4.97      0.00
    1    8   17      1.89      0.00
    3    8   17     -4.41      0.00
    5    8   17    -11.53      0.00
    7    8   17    -10.30      0.00
    0    9   17     -1.89      0.00
    2    9   17      0.56      0.00
    4    9   17     -3.08      0.00
    6    9   17      8.05      0.00
    8    9   17      4.98      0.00
    1   10   17     -4.13      0.00
    3   10   17     -5.56      0.00
    5   10   17     -2.97      0.00
    7   10   17     -3.53      0.00
    9   10   17     -3.93      0.00
    0   11   17     -5.86      0.00
    2   11   17      0.94      0.00
    4   11   17      6.15      0.00
    6   11   17      3.27      0.00
    8   11   17     -2.35      0.00
   10   11   17      2.76      0.00
    1   12   17     -7.50      0.00
    3   12   17     -4.17      0.00
    5   12   17     -6.31      0.00
    7   12   17     -3.24      0.00
    9   12   17     -1.03      0.00
   11   12   17     -3.62      0.00
    0   13   17     -1.80      0.00
    2   13   17      3.28      0.00
    4   13   17      0.76      0.00
    6   13   17     -1.51      0.00
    8   13   17      3.76      0.00
   10   13   17      0.97      0.00
   12   13   17     -0.85      0.00
    1   14   17     -2.36      0.00
    3   14   17     -3.66      0.00
    5   14   17     -3.57      0.00
    7   14   17      1.75      0.00
    9   14   17     -3.32      0.00
   11   14   17      0.05      0.00
   13   14   17      2.01      0.00
    0   15   17      4.54      0.00
    2   15   17     -0.87      0.00
    4   15   17      6.05      0.00
    6   15   17     -0.25      0.00
    8   15   17     -1.38      0.00
   10   15   17      0.74      0.00
   12   15   17     -1.23      0.00
   14   15   17     -0.73      0.00
    1   16   17     -1.89      0.00
    3   16   17     -3.02      0.00
    5   16   17     -0.61      0.00
    7   16   17     -3.67      0.00
    9   16   17     -1.10      0.00
   11   16   17      3.29      0.00
   13   16   17      3.46      0.00
    0   17   17      2.59      0.00
    2   17   17      9.43      0.00
    4   17   17      1.58      0.00
    6   17   17      1.11      0.00
    8   17   17     -2.70      0.00
   10   17   17      2.22      0.00
   12   17   17      0.96      0.00
    1   18   17      0.42      0.00
    3   18   17      2.97      0.00
    5   18   17     -4.20      0.00
    7   18   17     -3.07      0.00
    9   18   17      1.33      0.00
   11   18   17     -1.22      0.00
    0   19   17      3.14      0.00
    2   19   17      1.60      0.00
    4   19   17      0.64      0.00
    6   19   17     -5.11      0.00
    8   19   17      2.85      0.00
    1   20   17      1.31      0.00
    3   20   17      5.01      0.00
    5   20   17     -2.41      0.00
    0   21   17      3.24      0.00
    2   21   17      0.54      0.00
    1    1   18     19.91      0.00
    0    2   18     -8.04      0.00
    1    3   18      5.15      0.00
    3    3   18    -11.82      0.00
    0    4   18    -14.28      0.00
    2    4   18    -19.86      0.00
    1    5   18     -0.43      0.00
    3    5   18      6.23      0.00
    5    5   18     -0.20      0.00
    0    6   18    -18.77      0.00
    2    6   18     -5.59      0.00
    4    6   18     -9.68      0.00
    1    7   18    -11.58      0.00
    3    7   18     -0.78      0.00
    5    7   18      2.74      0.00
    7    7   18     -8.58      0.00
    0    8   18     -1.56      0.00
    2    8   18    -11.24      0.00
    4    8   18     -1.41      0.00
    6    8   18      2.36      0.00
    1    9   18     -2.78      0.00
    3    9   18     -3.95      0.00
    5    9   18     -7.60      0.00
    7    9   18      0.88      0.00
    9    9   18     -5.93      0.00
    0   10   18    -10.02      0.00
    2   10   18     -2.77      0.00
    4   10   18     -4.53      0.00
    6   10   18     -1.49      0.00
    8   10   18     -3.11      0.00
    1   11   18     -3.84      0.00
    3   11   18     -0.43      0.00
    5   11   18     -3.85      0.00
    7   11   18     -3.03      0.00
    9   11   18      0.10      0.00
   11   11   18      3.62      0.00
    0   12   18     -6.87      0.00
    2   12   18     -7.13      0.00
    4   12   18      2.11      0.00
    6   12   18     -1.41      0.00
    8   12   18     -1.67      0.00
   10   12   18     -2.46      0.00
    1   13   18     -1.52      0.00
    3   13   18      2.01      0.00
    5   13   18     -3.48      0.00
    7   13   18     -0.39      0.00
    9   13   18      2.67      0.00
   11   13   18     -1.88      0.00
   13   13   18     -4.09      0.00
    0   14   18     -0.31      0.00
    2   14   18     -2.31      0.00
    4   14   18     -4.05      0.00
    6   14   18      1.00      0.00
    8   14   18      1.25      0.00
   10   14   18      0.72      0.00
   12   14   18     -1.26      0.00
    1   15   18      0.91      0.00
    3   15   18     -5.43      0.00
    5   15   18     -0.05      0.00
    7   15   18     -0.32      0.00
    9   15   18      1.70      0.00
   11   15   18     -2.38      0.00
   13   15   18     -3.44      0.00
    0   16   18      4.73      0.00
    2   16   18      0.53      0.00
    4   16   18      0.39      0.00
    6   16   18     -2.25      0.00
    8   16   18      1.40      0.00
   10   16   18      1.89      0.00
   12   16   18     -0.69      0.00
    1   17   18      0.62      0.00
    3   17   18      1.29      0.00
    5   17   18      4.59      0.00
    7   17   18      1.32      0.00
    9   17   18     -1.76      0.00
   11   17   18      1.21      0.00
    0   18   18      5.32      0.00
    2   18   18      4.07      0.00
    4   18   18      0.58      0.00
    6   18   18     -1.14      0.00
    8   18   18      1.42      0.00
   10   18   18      5.38      0.00
    1   19   18      0.29      0.00
    3   19   18      0.39      0.00
    5   19   18      0.15      0.00
    7   19   18     -1.28      0.00
    9   19   18      2.25      0.00
    0   20   18     -4.34      0.00
    2   20   18     -4.20      0.00
    4   20   18      2.97      0.00
    6   20   18      6.02      0.00
    1   21   18      2.73      0.00
    0    1   19     11.47      0.00
    1    2   19     -9.09      0.00
    0    3   19    -24.31      0.00
    2    3   19      5.90      0.00
    1    4   19     -3.93      0.00
    3    4   19      1.20      0.00
    0    5   19    -19.71      0.00
    2    5   19    -20.22      0.00
    4    5   19     -1.01      0.00
    1    6   19     -4.35      0.00
    3    6   19     -1.63      0.00
    5    6   19     -2.51      0.00
    0    7   19      0.30      0.00
    2    7   19     -2.39      0.00
    4    7   19     -1.78      0.00
    6    7   19      9.40      0.00
    1    8   19     -0.55      0.00
    3    8   19     -5.06      0.00
    5    8   19     -8.69      0.00
    7    8   19     -0.88      0.00
    0    9   19      8.91      0.00
    2    9   19     -6.50      0.00
    4    9   19     -3.26      0.00
    6    9   19     -1.41      0.00
    8    9   19      0.81      0.00
    1   10   19     -4.15      0.00
    3   10   19     -3.83      0.00
    5   10   19     -2.78      0.00
    7   10   19      4.68      0.00
    9   10   19      0.29      0.00
    0   11   19     -2.93      0.00
    2   11   19     -0.79      0.00
    4   11   19      1.13      0.00
    6   11   19      1.67      0.00
    8   11   19     -0.76      0.00
   10   11   19      0.02      0.00
    1   12   19     -0.64      0.00
    3   12   19     -1.68      0.00
    5   12   19      2.24      0.00
    7   12   19     -3.14      0.00
    9   12   19      1.78      0.00
   11   12   19      1.08      0.00
    0   13   19     -3.18      0.00
    2   13   19      2.76      0.00
    4   13   19      1.21      0.00
    6   13   19     -5.88      0.00
    8   13   19      0.23      0.00
   10   13   19      0.68      0.00
   12   13   19     -0.49      0.00
    1   14   19     -1.39      0.00
    3   14   19     -0.67      0.00
    5   14   19     -1.54      0.00
    7   14   19      0.41      0.00
    9   14   19     -2.89      0.00
   11   14   19      0.03      0.00
   13   14   19     -5.68      0.00
    0   15   19     -4.68      0.00
    2   15   19     -0.84      0.00
    4   15   19     -4.94      0.00
    6   15   19      2.44      0.00
    8   15   19     -0.22      0.00
   10   15   19     -4.91      0.00
   12   15   19     -3.23      0.00
   14   15   19      2.72      0.00
    1   16   19      3.61      0.00
    3   16   19     -2.48      0.00
    5   16   19      5.10      0.00
    7   16   19     -0.29      0.00
    9   16   19      3.50      0.00
   11   16   19      1.58      0.00
   13   16   19     -2.52      0.00
    0   17   19     -4.74      0.00
    2   17   19     -4.53      0.00
    4   17   19     -2.11      0.00
    6   17   19      0.94      0.00
    8   17   19     -2.04      0.00
   10   17   19      0.61      0.00
   12   17   19      1.90      0.00
    1   18   19      0.86      0.00
    3   18   19      5.87      0.00
    5   18   19      4.66      0.00
    7   18   19     -0.62      0.00
    9   18   19     -1.39      0.00
    0   19   19     -6.82      0.00
    2   19   19     -3.68      0.00
    4   19   19     -0.64      0.00
    6   19   19     -3.08      0.00
    8   19   19      5.48      0.00
    1   20   19      1.99      0.00
    3   20   19      2.05      0.00
    5   20   19     -0.28      0.00
    0    0   20      3.77      0.00
    0    2   20      1.48      0.00
    2    2   20     10.27      0.00
    1    3   20      7.74      0.00
    0    4   20     10.50      0.00
    2    4   20      0.91      0.00
    4    4   20     -5.06      0.00
    1    5   20     -1.72      0.00
    3    5   20     -0.49      0.00
    0    6   20     15.20      0.00
    2    6   20      0.71      0.00
    4    6   20      1.50      0.00
    6    6   20      3.14      0.00
    1    7   20      0.25      0.00
    3    7   20      3.89      0.00
    5    7   20     -1.81      0.00
    0    8   20     -2.64      0.00
    2    8   20     -2.78      0.00
    4    8   20     -2.18      0.00
    6    8   20      0.14      0.00
    8    8   20     -2.37      0.00
    1    9   20      0.94      0.00
    3    9   20     -7.93      0.00
    5    9   20      1.56      0.00
    7    9   20      4.60      0.00
    0   10   20     -1.91      0.00
    2   10   20      4.33      0.00
    4   10   20      1.82      0.00
    6   10   20     -3.68      0.00
    8   10   20      3.23      0.00
   10   10   20      3.64      0.00
    1   11   20     -1.95      0.00
    3   11   20      1.29      0.00
    5   11   20      1.44      0.00
    7   11   20     -2.00      0.00
    9   11   20     -1.78      0.00
    0   12   20      0.97      0.00
    2   12   20      5.29      0.00
    4   12   20     -1.41      0.00
    6   12   20      0.73      0.00
    8   12   20      3.18      0.00
   10   12   20      0.84      0.00
   12   12   20      0.99      0.00
    1   13   20     -7.26      0.00
    3   13   20     -1.52      0.00
    5   13   20     -0.79      0.00
    7   13   20     -6.65      0.00
    9   13   20     -3.22      0.00
   11   13   20     -2.29      0.00
    0   14   20      1.44      0.00
    2   14   20     -1.86      0.00
    4   14   20     -0.96      0.00
    6   14   20      2.10      0.00
    8   14   20      0.39      0.00
   10   14   20     -0.92      0.00
   12   14   20     -2.15      0.00
   14   14   20      1.87      0.00
    1   15   20     -5.07      0.00
    3   15   20     -9.84      0.00
    5   15   20     -4.01      0.00
    7   15   20     -0.86      0.00
    9   15   20     -2.32      0.00
   11   15   20     -1.54      0.00
   13   15   20      4.66      0.00
    0   16   20     -4.20      0.00
    2   16   20     -0.21      0.00
    4   16   20      2.30      0.00
    6   16   20      2.18      0.00
    8   16   20      2.14      0.00
   10   16   20     -1.48      0.00
   12   16   20     -1.85      0.00
    1   17   20     -1.10      0.00
    3   17   20     -3.03      0.00
    5   17   20      1.93      0.00
    7   17   20     -0.34      0.00
    9   17   20     -2.94      0.00
   11   17   20     -1.92      0.00
    0   18   20     -2.99      0.00
    2   18   20     -1.62      0.00
    4   18   20      0.41      0.00
    6   18   20     -1.59      0.00
    8   18   20     -0.11      0.00
   10   18   20      1.92      0.00
    1   19   20      0.93      0.00
    3   19   20     -3.27      0.00
    5   19   20     -3.28      0.00
    7   19   20      0.50      0.00
    0   20   20     -2.56      0.00
    2   20   20     -1.88      0.00
    4   20   20     -1.57      0.00
    6   20   20      0.84      0.00
    0    1   21      4.61      0.00
    1    2   21     20.54      0.00
    0    3   21      5.98      0.00
    2    3   21      9.64      0.00
    1    4   21     -8.57      0.00
    3    4   21      1.60      0.00
    0    5   21      3.91      0.00
    2    5   21      5.38      0.00
    4    5   21      6.58      0.00
    1    6   21     -4.11      0.00
    3    6   21      6.99      0.00
    5    6   21      9.89      0.00
    0    7   21      5.48      0.00
    2    7   21      7.61      0.00
    4    7   21     -3.67      0.00
    6    7   21      0.71      0.00
    1    8   21      0.86      0.00
    3    8   21      1.57      0.00
    5    8   21      4.08      0.00
    7    8   21     -5.58      0.00
    0    9   21     10.44      0.00
    2    9   21     -0.34      0.00
    4    9   21      1.28      0.00
    6    9   21     -1.72      0.00
    8    9   21     -1.43      0.00
    1   10   21      9.06      0.00
    3   10   21      5.29      0.00
    5   10   21      0.34      0.00
    7   10   21      4.82      0.00
    9   10   21     -1.15      0.00
    0   11   21     -6.99      0.00
    2   11   21      2.37      0.00
    4   11   21     -3.93      0.00
    6   11   21     -1.67      0.00
    8   11   21     -0.94      0.00
   10   11   21      2.11      0.00
    1   12   21      0.12      0.00
    3   12   21      2.28      0.00
    5   12   21      2.37      0.00
    7   12   21      0.41      0.00
    9   12   21     -0.08      0.00
   11   12   21     -4.27      0.00
    0   13   21     -3.38      0.00
    2   13   21     -3.59      0.00
    4   13   21     -0.02      0.00
    6   13   21     -1.76      0.00
    8   13   21      1.45      0.00
   10   13   21      1.89      0.00
   12   13   21      5.63      0.00
    1   14   21      2.85      0.00
    3   14   21      3.73      0.00
    5   14   21      0.69      0.00
    7   14   21     -1.10      0.00
    9   14   21     -3.65      0.00
   11   14   21      2.94      0.00
   13   14   21     -1.66      0.00
    0   15   21     -3.96      0.00
    2   15   21     -1.57      0.00
    4   15   21     -3.89      0.00
    6   15   21     -0.65      0.00
    8   15   21      1.72      0.00
   10   15   21      0.60      0.00
   12   15   21     -3.49      0.00
   14   15   21      1.17      0.00
    1   16   21      2.80      0.00
    3   16   21     -1.16      0.00
    5   16   21     -0.86      0.00
    7   16   21     -0.23      0.00
    9   16   21     -2.09      0.00
   11   16   21     -2.92      0.00
   13   16   21      6.00      0.00
    0   17   21      2.44      0.00
    2   17   21     -1.67      0.00
    4   17   21     -5.08      0.00
    6   17   21     -2.61      0.00
    8   17   21     -1.03      0.00
   10   17   21      4.35      0.00
   12   17   21      0.09      0.00
    1   18   21     -1.57      0.00
    3   18   21     -0.85      0.00
    5   18   21      0.71      0.00
    7   18   21     -2.06      0.00
    9   18   21     -4.16      0.00
    0   19   21     -3.37      0.00
    2   19   21     -2.89      0.00
    4   19   21      2.05      0.00
    6   19   21     -2.49      0.00
    8   19   21      0.95      0.00
    1   20   21      1.26      0.00
    3   20   21      4.68      0.00
    5   20   21     -7.34      0.00
    1    1   22     -0.11      0.00
    0    2   22     26.13      0.00
    1    3   22      5.17      0.00
    3    3   22      2.49      0.00
    0    4   22    -11.55      0.00
    2    4   22      9.32      0.00
    1    5   22     11.63      0.00
    3    5   22      7.84      0.00
    5    5   22      3.67      0.00
    0    6   22     18.14      0.00
    2    6   22      5.41      0.00
    4    6   22      4.12      0.00
    1    7   22     -6.09      0.00
    3    7   22      2.69      0.00
    5    7   22     -0.58      0.00
    7    7   22     -4.60      0.00
    0    8   22      5.06      0.00
    2    8   22     10.69      0.00
    4    8   22      5.22      0.00
    6    8   22      8.06      0.00
    1    9   22      3.89      0.00
    3    9   22     -5.76      0.00
    5    9   22     -1.03      0.00
    7    9   22     -0.89      0.00
    9    9   22     -3.95      0.00
    0   10   22      3.96      0.00
    2   10   22      1.40      0.00
    4   10   22     10.99      0.00
    6   10   22      5.99      0.00
    8   10   22     -3.12      0.00
    1   11   22     -0.88      0.00
    3   11   22      2.13      0.00
    5   11   22     -6.17      0.00
    7   11   22     -4.09      0.00
    9   11   22     -0.85      0.00
   11   11   22      4.73      0.00
    0   12   22      0.77      0.00
    2   12   22      5.74      0.00
    4   12   22      4.39      0.00
    6   12   22      3.27      0.00
    8   12   22      1.80      0.00
   10   12   22     -1.72      0.00
    1   13   22      1.87      0.00
    3   13   22     -0.55      0.00
    5   13   22     -6.09      0.00
    7   13   22     -0.97      0.00
    9   13   22      4.48      0.00
   11   13   22      0.00      0.00
   13   13   22      5.26      0.00
    0   14   22      4.57      0.00
    2   14   22     -3.05      0.00
    4   14   22      3.21      0.00
    6   14   22     -1.61      0.00
    8   14   22     -0.36      0.00
   10   14   22      3.25      0.00
   12   14   22     -1.58      0.00
    1   15   22      2.38      0.00
    3   15   22     -4.94      0.00
    5   15   22      0.07      0.00
    7   15   22      0.41      0.00
    9   15   22      0.97      0.00
   11   15   22      2.24      0.00
   13   15   22     -1.60      0.00
    0   16   22     -6.43      0.00
    2   16   22     -1.74      0.00
    4   16   22     -5.73      0.00
    6   16   22     -4.59      0.00
    8   16   22     -2.17      0.00
   10   16   22     -0.98      0.00
   12   16   22      0.53      0.00
    1   17   22      0.42      0.00
    3   17   22     -1.47      0.00
    5   17   22     -0.14      0.00
    7   17   22      2.23      0.00
    9   17   22     -0.57      0.00
   11   17   22      2.00      0.00
    0   18   22      1.75      0.00
    2   18   22     -0.57      0.00
    4   18   22     -3.26      0.00
    6   18   22     -3.19      0.00
    8   18   22     -2.35      0.00
   10   18   22      0.69      0.00
    1   19   22     -0.08      0.00
    3   19   22     -1.32      0.00
    5   19   22     -2.07      0.00
    7   19   22     -6.20      0.00
    0   20   22      0.75      0.00
    2   20   22     -3.82      0.00
    4   20   22     -1.59      0.00
    0    1   23     18.06      0.00
    1    2   23      1.03      0.00
    0    3   23      2.69      0.00
    2    3   23     -4.89      0.00
    1    4   23     11.29      0.00
    3    4   23     11.12      0.00
    0    5   23    -24.59      0.00
    2    5   23      0.74      0.00
    4    5   23     -4.10      0.00
    1    6   23     12.91      0.00
    3    6   23      7.26      0.00
    5    6   23      0.36      0.00
    0    7   23     -1.43      0.00
    2    7   23    -12.50      0.00
    4    7   23      2.00      0.00
    6    7   23      9.74      0.00
    1    8   23      6.88      0.00
    3    8   23      5.27      0.00
    5    8   23      3.81      0.00
    7    8   23      6.21      0.00
    0    9   23     -2.01      0.00
    2    9   23     -3.91      0.00
    4    9   23     -2.73      0.00
    6    9   23      2.82      0.00
    8    9   23     -1.63      0.00
    1   10   23      2.50      0.00
    3   10   23     -0.51      0.00
    5   10   23      0.41      0.00
    7   10   23      1.41      0.00
    9   10   23      1.21      0.00
    0   11   23     -0.20      0.00
    2   11   23     -3.93      0.00
    4   11   23      2.30      0.00
    6   11   23     -2.58      0.00
    8   11   23     -1.09      0.00
   10   11   23      1.48      0.00
    1   12   23      1.98      0.00
    3   12   23      3.07      0.00
    5   12   23     -0.92      0.00
    7   12   23     -0.49      0.00
    9   12   23      0.57      0.00
   11   12   23      2.54      0.00
    0   13   23     -7.97      0.00
    2   13   23      4.64      0.00
    4   13   23      0.27      0.00
    6   13   23     -0.34      0.00
    8   13   23      2.98      0.00
   10   13   23     -2.66      0.00
   12   13   23     -1.28      0.00
    1   14   23      3.36      0.00
    3   14   23     -0.04      0.00
    5   14   23      0.64      0.00
    7   14   23      0.70      0.00
    9   14   23     -3.32      0.00
   11   14   23      5.32      0.00
   13   14   23     -0.35      0.00
    0   15   23      1.50      0.00
    2   15   23     -1.05      0.00
    4   15   23     -1.55      0.00
    6   15   23      0.78      0.00
    8   15   23      1.56      0.00
   10   15   23     -1.93      0.00
   12   15   23     -1.62      0.00
   14   15   23      1.94      0.00
    1   16   23     -3.91      0.00
    3   16   23     -3.07      0.00
    5   16   23      1.91      0.00
    7   16   23     -2.97      0.00
    9   16   23     -2.48      0.00
   11   16   23     -4.86      0.00
   13   16   23     -0.18      0.00
    0   17   23     -0.40      0.00
    2   17   23      0.86      0.00
    4   17   23      0.46      0.00
    6   17   23      1.10      0.00
    8   17   23     -5.65      0.00
   10   17   23     -0.66      0.00
    1   18   23      2.31      0.00
    3   18   23      3.00      0.00
    5   18   23     -0.20      0.00
    7   18   23     -6.02      0.00
    9   18   23      0.69      0.00
    0   19   23     -1.43      0.00
    2   19   23      0.81      0.00
    4   19   23      4.26      0.00
    6   19   23     -2.39      0.00
    1   20   23      1.68      0.00
    3   20   23      2.48      0.00
    0    0   24     18.70      0.00
    0    2   24      3.09      0.00
    2    2   24     11.71      0.00
    1    3   24     -2.87      0.00
    0    4   24     13.60      0.00
    2    4   24      4.09      0.00
    4    4   24     13.82      0.00
    1    5   24     -7.89      0.00
    3    5   24    -10.59      0.00
    0    6   24      6.02      0.00
    2    6   24      4.40      0.00
    4    6   24     -6.04      0.00
    6    6   24      7.79      0.00
    1    7   24      0.07      0.00
    3    7   24      2.66      0.00
    5    7   24     -5.53      0.00
    0    8   24      5.54      0.00
    2    8   24      3.33      0.00
    4    8   24      0.68      0.00
    6    8   24     -1.34      0.00
    8    8   24      5.30      0.00
    1    9   24      0.99      0.00
    3    9   24     -8.52      0.00
    5    9   24     -0.46      0.00
    7    9   24      5.02      0.00
    0   10   24      0.05      0.00
    2   10   24     -0.53      0.00
    4   10   24      0.52      0.00
    6   10   24     -0.35      0.00
    8   10   24      1.54      0.00
   10   10   24      1.30      0.00
    1   11   24     -0.20      0.00
    3   11   24      2.11      0.00
    5   11   24      9.92      0.00
    7   11   24      1.62      0.00
    9   11   24     -4.70      0.00
    0   12   24      0.82      0.00
    2   12   24      0.80      0.00
    4   12   24     -1.76      0.00
    6   12   24     -1.62      0.00
    8   12   24      3.22      0.00
   10   12   24      2.87      0.00
   12   12   24     -0.28      0.00
    1   13   24      0.62      0.00
    3   13   24      9.88      0.00
    5   13   24      2.63      0.00
    7   13   24      0.72      0.00
    9   13   24     -0.73      0.00
   11   13   24     -3.33      0.00
    0   14   24      0.28      0.00
    2   14   24      2.40      0.00
    4   14   24     -1.97      0.00
    6   14   24     -2.80      0.00
    8   14   24      0.24      0.00
   10   14   24     -0.41      0.00
   12   14   24      1.83      0.00
   14   14   24      6.41      0.00
    1   15   24      0.79      0.00
    3   15   24      2.58      0.00
    5   15   24      9.28      0.00
    7   15   24     -3.08      0.00
    9   15   24     -1.47      0.00
   11   15   24     -0.25      0.00
   13   15   24     -1.78      0.00
    0   16   24      3.25      0.00
    2   16   24      0.50      0.00
    4   16   24      1.20      0.00
    6   16   24     -0.42      0.00
    8   16   24      0.73      0.00
   10   16   24      3.84      0.00
   12   16   24      1.46      0.00
    1   17   24      2.31      0.00
    3   17   24      2.86      0.00
    5   17   24      1.65      0.00
    7   17   24      1.29      0.00
    9   17   24     -1.59      0.00
   11   17   24     -1.27      0.00
    0   18   24     -3.05      0.00
    2   18   24      1.91      0.00
    4   18   24     -1.22      0.00
    6   18   24      2.14      0.00
    8   18   24     -1.11      0.00
    1   19   24      2.88      0.00
    3   19   24     -2.75      0.00
    5   19   24     -0.17      0.00
    7   19   24     -1.04      0.00
    0   20   24     -2.50      0.00
    2   20   24     -6.63      0.00
    4   20   24     -2.88      0.00
    0    1   25      3.15      0.00
    1    2   25      8.94      0.00
    0    3   25      4.37      0.00
    2    3   25      1.80      0.00
    1    4   25     -7.47      0.00
    3    4   25      1.45      0.00
    0    5   25     -5.01      0.00
    2    5   25     -1.59      0.00
    4    5   25      0.14      0.00
    1    6   25     -3.40      0.00
    3    6   25      5.97      0.00
    5    6   25      9.39      0.00
    0    7   25      9.52      0.00
    2    7   25     11.72      0.00
    4    7   25      0.09      0.00
    6    7   25     -3.84      0.00
    1    8   25     -5.18      0.00
    3    8   25     -4.21      0.00
    5    8   25      1.90      0.00
    7    8   25      4.16      0.00
    0    9   25      7.44      0.00
    2    9   25      4.10      0.00
    4    9   25     -0.68      0.00
    6    9   25     -1.44      0.00
    8    9   25      0.71      0.00
    1   10   25      2.34      0.00
    3   10   25      1.17      0.00
    5   10   25     -1.38      0.00
    7   10   25      2.05      0.00
    9   10   25      1.84      0.00
    0   11   25     -1.63      0.00
    2   11   25     -0.13      0.00
    4   11   25      6.94      0.00
    6   11   25      2.10      0.00
    8   11   25      0.34      0.00
   10   11   25      1.83      0.00
    1   12   25     -0.84      0.00
    3   12   25      1.64      0.00
    5   12   25      0.70      0.00
    7   12   25     -4.03      0.00
    9   12   25      0.12      0.00
   11   12   25      1.92      0.00
    0   13   25     -2.79      0.00
    2   13   25      5.74      0.00
    4   13   25      2.27      0.00
    6   13   25      0.66      0.00
    8   13   25      2.40      0.00
   10   13   25      2.66      0.00
   12   13   25      0.93      0.00
    1   14   25      0.71      0.00
    3   14   25      3.98      0.00
    5   14   25      0.69      0.00
    7   14   25      1.43      0.00
    9   14   25     -3.16      0.00
   11   14   25     -1.52      0.00
   13   14   25      2.97      0.00
    0   15   25      9.09      0.00
    2   15   25      2.26      0.00
    4   15   25     -4.32      0.00
    6   15   25      2.77      0.00
    8   15   25      4.76      0.00
   10   15   25      1.91      0.00
   12   15   25      1.02      0.00
    1   16   25      1.58      0.00
    3   16   25     -4.97      0.00
    5   16   25      0.88      0.00
    7   16   25      5.90      0.00
    9   16   25      1.83      0.00
   11   16   25     -1.61      0.00
    0   17   25     -0.47      0.00
    2   17   25     -1.89      0.00
    4   17   25      5.19      0.00
    6   17   25      6.65      0.00
    8   17   25     -0.36      0.00
   10   17   25     -1.14      0.00
    1   18   25     -2.44      0.00
    3   18   25     -0.80      0.00
    5   18   25      2.22      0.00
    7   18   25     -0.13      0.00
    9   18   25     -1.18      0.00
    0   19   25     -2.18      0.00
    2   19   25      0.95      0.00
    4   19   25      3.97      0.00
    6   19   25     -0.40      0.00
    1   20   25     -1.26      0.00
    3   20   25      2.70      0.00
    1    1   26    -13.04      0.00
    0    2   26      5.76      0.00
    1    3   26      5.89      0.00
    3    3   26      0.03      0.00
    0    4   26     -7.46      0.00
    2    4   26     -4.47      0.00
    1    5   26      1.37      0.00
    3    5   26      8.20      0.00
    5    5   26      5.48      0.00
    0    6   26     -1.11      0.00
    2    6   26     -0.50      0.00
    4    6   26      0.48      0.00
    1    7   26      2.26      0.00
    3    7   26      1.12      0.00
    5    7   26     -3.57      0.00
    7    7   26     -2.65      0.00
    0    8   26     -3.41      0.00
    2    8   26     -1.93      0.00
    4    8   26     -0.54      0.00
    6    8   26     -2.09      0.00
    1    9   26      8.47      0.00
    3    9   26     -0.11      0.00
    5    9   26      0.60      0.00
    7    9   26     -1.60      0.00
    9    9   26     -8.29      0.00
    0   10   26     -0.99      0.00
    2   10   26      0.04      0.00
    4   10   26     -3.23      0.00
    6   10   26      4.39      0.00
    8   10   26      2.17      0.00
    1   11   26      6.44      0.00
    3   11   26      3.50      0.00
    5   11   26      0.11      0.00
    7   11   26     -5.12      0.00
    9   11   26      1.42      0.00
   11   11   26     -1.74      0.00
    0   12   26      2.70      0.00
    2   12   26     -8.16      0.00
    4   12   26     -0.20      0.00
    6   12   26     -0.43      0.00
    8   12   26     -2.33      0.00
   10   12   26     -1.28      0.00
    1   13   26      1.17      0.00
    3   13   26      0.75      0.00
    5   13   26     -0.93      0.00
    7   13   26      2.93      0.00
    9   13   26      2.47      0.00
   11   13   26     -0.58      0.00
   13   13   26     -3.60      0.00
    0   14   26     -2.55      0.00
    2   14   26      1.25      0.00
    4   14   26     -0.85      0.00
    6   14   26      1.64      0.00
    8   14   26      5.07      0.00
   10   14   26      2.99      0.00
   12   14   26     -3.31      0.00
    1   15   26      4.15      0.00
    3   15   26      0.78      0.00
    5   15   26     -1.16      0.00
    7   15   26      2.28      0.00
    9   15   26      0.34      0.00
   11   15   26     -0.40      0.00
   13   15   26     -2.14      0.00
    0   16   26     -1.84      0.00
    2   16   26      0.91      0.00
    4   16   26      4.63      0.00
    6   16   26      4.48      0.00
    8   16   26      5.49      0.00
   10   16   26      2.70      0.00
   12   16   26      0.79      0.00
    1   17   26      4.70      0.00
    3   17   26     -1.41      0.00
    5   17   26     -1.73      0.00
    7   17   26      0.76      0.00
    9   17   26      3.72      0.00
   11   17   26      4.52      0.00
    0   18   26      2.29      0.00
    2   18   26      2.21      0.00
    4   18   26      1.04      0.00
    6   18   26      4.09      0.00
    8   18   26      1.26      0.00
    1   19   26     -0.90      0.00
    3   19   26     -0.78      0.00
    5   19   26      0.90      0.00
    7   19   26      0.19      0.00
    0   20   26      3.30      0.00
    2   20   26     -1.19      0.00
    0    1   27     25.69      0.00
    1    2   27    -10.21      0.00
    0    3   27      3.59      0.00
    2    3   27      9.40      0.00
    1    4   27     -8.80      0.00
    3    4   27      0.28      0.00
    0    5   27     -2.51      0.00
    2    5   27     -0.65      0.00
    4    5   27     11.44      0.00
    1    6   27      3.60      0.00
    3    6   27     -6.41      0.00
    5    6   27     -3.30      0.00
    0    7   27    -10.59      0.00
    2    7   27     -4.21      0.00
    4    7   27      0.01      0.00
    6    7   27      7.44      0.00
    1    8   27     -0.50      0.00
    3    8   27      0.17      0.00
    5    8   27      1.92      0.00
    7    8   27     -2.82      0.00
    0    9   27      7.85      0.00
    2    9   27     -3.49      0.00
    4    9   27     -3.75      0.00
    6    9   27      5.06      0.00
    8    9   27      3.10      0.00
    1   10   27      1.28      0.00
    3   10   27      2.03      0.00
    5   10   27     -4.98      0.00
    7   10   27     -1.43      0.00
    9   10   27     -0.19      0.00
    0   11   27     -5.92      0.00
    2   11   27      1.90      0.00
    4   11   27      0.53      0.00
    6   11   27     -0.09      0.00
    8   11   27     -0.03      0.00
   10   11   27     -0.30      0.00
    1   12   27      0.08      0.00
    3   12   27      1.66      0.00
    5   12   27      2.38      0.00
    7   12   27     -1.57      0.00
    9   12   27     -0.86      0.00
   11   12   27     -2.00      0.00
    0   13   27     -0.85      0.00
    2   13   27     -0.62      0.00
    4   13   27      2.04      0.00
    6   13   27     -3.08      0.00
    8   13   27      1.26      0.00
   10   13   27     -1.93      0.00
   12   13   27      1.40      0.00
    1   14   27      0.08      0.00
    3   14   27      2.50      0.00
    5   14   27      0.11      0.00
    7   14   27      1.89      0.00
    9   14   27     -1.04      0.00
   11   14   27      3.77      0.00
   13   14   27     -2.16      0.00
    0   15   27     -2.30      0.00
    2   15   27      2.91      0.00
    4   15   27     -1.88      0.00
    6   15   27     -1.21      0.00
    8   15   27      1.41      0.00
   10   15   27     -3.32      0.00
   12   15   27     -0.46      0.00
    1   16   27      1.32      0.00
    3   16   27     -2.18      0.00
    5   16   27      0.36      0.00
    7   16   27     -0.38      0.00
    9   16   27      1.36      0.00
   11   16   27      0.77      0.00
    0   17   27      1.93      0.00
    2   17   27     -4.02      0.00
    4   17   27     -2.17      0.00
    6   17   27      1.85      0.00
    8   17   27      0.96      0.00
   10   17   27      1.28      0.00
    1   18   27      0.72      0.00
    3   18   27      3.72      0.00
    5   18   27      5.38      0.00
    7   18   27      4.04      0.00
    9   18   27      8.52      0.00
    0   19   27     -3.50      0.00
    2   19   27     -1.60      0.00
    4   19   27      1.74      0.00
    6   19   27     -0.69      0.00
    1   20   27      1.38      0.00
    0    0   28    -13.11      0.00
    0    2   28      3.39      0.00
    2    2   28    -12.54      0.00
    1    3   28      0.45      0.00
    0    4   28     -1.07      0.00
    2    4   28      3.61      0.00
    4    4   28     -4.22      0.00
    1    5   28     -5.77      0.00
    3    5   28      3.36      0.00
    0    6   28     -6.22      0.00
    2    6   28    -11.94      0.00
    4    6   28     -6.35      0.00
    6    6   28     -5.84      0.00
    1    7   28      1.19      0.00
    3    7   28      2.83      0.00
    5    7   28     -0.38      0.00
    0    8   28     -4.83      0.00
    2    8   28      1.24      0.00
    4    8   28     -4.47      0.00
    6    8   28      0.99      0.00
    8    8   28      5.34      0.00
    1    9   28      0.21      0.00
    3    9   28     -5.16      0.00
    5    9   28      5.29      0.00
    7    9   28     -0.20      0.00
    0   10   28     -1.60      0.00
    2   10   28     -3.29      0.00
    4   10   28     -6.83      0.00
    6   10   28     -0.34      0.00
    8   10   28     -0.05      0.00
   10   10   28     -3.74      0.00
    1   11   28     -2.73      0.00
    3   11   28     -3.33      0.00
    5   11   28     -0.15      0.00
    7   11   28      5.39      0.00
    9   11   28     -4.80      0.00
    0   12   28     -0.82      0.00
    2   12   28     -2.84      0.00
    4   12   28     -0.59      0.00
    6   12   28     -6.07      0.00
    8   12   28      0.12      0.00
   10   12   28     -0.57      0.00
   12   12   28     -1.01      0.00
    1   13   28     -6.16      0.00
    3   13   28     -0.41      0.00
    5   13   28      0.25      0.00
    7   13   28     -6.69      0.00
    9   13   28     -2.25      0.00
   11   13   28      0.38      0.00
    0   14   28     -0.84      0.00
    2   14   28     -1.69      0.00
    4   14   28     -0.25      0.00
    6   14   28     -2.18      0.00
    8   14   28     -0.50      0.00
   10   14   28     -0.49      0.00
   12   14   28     -2.66      0.00
   14   14   28      2.64      0.00
    1   15   28     -2.98      0.00
    3   15   28     -0.12      0.00
    5   15   28      0.54      0.00
    7   15   28     -2.82      0.00
    9   15   28      1.25      0.00
   11   15   28     -0.70      0.00
   13   15   28     -0.13      0.00
    0   16   28     -4.69      0.00
    2   16   28      1.15      0.00
    4   16   28     -0.65      0.00
    6   16   28      1.08      0.00
    8   16   28     -3.03      0.00
   10   16   28     -0.60      0.00
   12   16   28      0.15      0.00
    1   17   28     -4.24      0.00
    3   17   28     -1.68      0.00
    5   17   28     -0.32      0.00
    7   17   28      0.51      0.00
    9   17   28     -0.23      0.00
    0   18   28      2.53      0.00
    2   18   28      1.97      0.00
    4   18   28     -1.26      0.00
    6   18   28     -2.91      0.00
    8   18   28     -1.62      0.00
    1   19   28      2.13      0.00
    3   19   28     -3.38      0.00
    5   19   28     -2.15      0.00
    0   20   28     -0.65      0.00
    0    1   29      4.06      0.00
    1    2   29      7.36      0.00
    0    3   29      5.45      0.00
    2    3   29     -4.11      0.00
    1    4   29     -4.79      0.00
    3    4   29      2.46      0.00
    0    5   29    -12.39      0.00
    2    5   29      3.25      0.00
    4    5   29     -4.18      0.00
    1    6   29     -4.44      0.00
    3    6   29     -2.37      0.00
    5    6   29      2.18      0.00
    0    7   29      1.87      0.00
    2    7   29     -1.26      0.00
    4    7   29      1.82      0.00
    6    7   29     -3.38      0.00
    1    8   29     -4.26      0.00
    3    8   29     -0.72      0.00
    5    8   29     -2.18      0.00
    7    8   29      0.45      0.00
    0    9   29     -4.99      0.00
    2    9   29     -5.49      0.00
    4    9   29     -4.70      0.00
    6    9   29     -2.36      0.00
    8    9   29     -2.20      0.00
    1   10   29     -0.63      0.00
    3   10   29     -4.76      0.00
    5   10   29     -0.79      0.00
    7   10   29     -0.32      0.00
    9   10   29      1.08      0.00
    0   11   29     -7.11      0.00
    2   11   29     -0.72      0.00
    4   11   29      1.65      0.00
    6   11   29      0.00      0.00
    8   11   29     -1.81      0.00
   10   11   29      1.35      0.00
    1   12   29     -4.41      0.00
    3   12   29      2.20      0.00
    5   12   29      0.83      0.00
    7   12   29      0.43      0.00
    9   12   29      2.28      0.00
   11   12   29      1.21      0.00
    0   13   29     -0.94      0.00
    2   13   29      1.67      0.00
    4   13   29     -0.34      0.00
    6   13   29     -3.38      0.00
    8   13   29      1.97      0.00
   10   13   29      1.49      0.00
   12   13   29      2.14      0.00
    1   14   29     -0.33      0.00
    3   14   29      1.00      0.00
    5   14   29      4.48      0.00
    7   14   29     -2.77      0.00
    9   14   29     -4.79      0.00
   11   14   29     -0.36      0.00
   13   14   29      3.24      0.00
    0   15   29      2.74      0.00
    2   15   29     -2.00      0.00
    4   15   29     -2.94      0.00
    6   15   29     -0.25      0.00
    8   15   29      0.62      0.00
   10   15   29      1.44      0.00
   12   15   29      0.58      0.00
    1   16   29      1.95      0.00
    3   16   29      0.48      0.00
    5   16   29     -2.49      0.00
    7   16   29     -0.26      0.00
    9   16   29     -3.15      0.00
   11   16   29     -1.85      0.00
    0   17   29      2.44      0.00
    2   17   29      0.04      0.00
    4   17   29     -0.61      0.00
    6   17   29      2.79      0.00
    8   17   29     -3.41      0.00
   10   17   29     -1.28      0.00
    1   18   29      2.73      0.00
    3   18   29      1.72      0.00
    5   18   29      0.19      0.00
    7   18   29     -1.76      0.00
    0   19   29     -1.14      0.00
    2   19   29      2.09      0.00
    4   19   29      4.89      0.00
    1    1   30     -7.45      0.00
    0    2   30     -0.30      0.00
    1    3   30      4.08      0.00
    3    3   30     -0.91      0.00
    0    4   30      4.34      0.00
    2    4   30     -4.14      0.00
    1    5   30     -5.42      0.00
    3    5   30      0.78      0.00
    5    5   30     -3.13      0.00
    0    6   30     -3.01      0.00
    2    6   30      1.12      0.00
    4    6   30      3.03      0.00
    1    7   30     -1.26      0.00
    3    7   30      4.74      0.00
    5    7   30     -2.52      0.00
    7    7   30     -2.71      0.00
    0    8   30     -7.71      0.00
    2    8   30     -2.78      0.00
    4    8   30      0.09      0.00
    6    8   30     -5.19      0.00
    1    9   30     -0.59      0.00
    3    9   30     -3.96      0.00
    5    9   30      2.71      0.00
    7    9   30     -0.41      0.00
    9    9   30     -0.81      0.00
    0   10   30     10.31      0.00
    2   10   30      0.74      0.00
    4   10   30     -0.26      0.00
    6   10   30      2.77      0.00
    8   10   30     -1.05      0.00
    1   11   30      1.43      0.00
    3   11   30     -2.11      0.00
    5   11   30      2.89      0.00
    7   11   30     -0.83      0.00
    9   11   30      1.75      0.00
   11   11   30      3.87      0.00
    0   12   30      1.99      0.00
    2   12   30     -0.92      0.00
    4   12   30     -3.09      0.00
    6   12   30      5.51      0.00
    8   12   30      0.09      0.00
   10   12   30      1.71      0.00
    1   13   30     -1.14      0.00
    3   13   30      3.41      0.00
    5   13   30     -4.37      0.00
    7   13   30     -0.36      0.00
    9   13   30      2.58      0.00
   11   13   30      0.40      0.00
   13   13   30     -2.68      0.00
    0   14   30     -1.43      0.00
    2   14   30     -0.68      0.00
    4   14   30      1.14      0.00
    6   14   30     -0.08      0.00
    8   14   30      0.15      0.00
   10   14   30     -1.07      0.00
   12   14   30      1.36      0.00
    1   15   30      7.98      0.00
    3   15   30     -1.95      0.00
    5   15   30     -3.51      0.00
    7   15   30      0.82      0.00
    9   15   30      1.52      0.00
   11   15   30     -4.00      0.00
    0   16   30     -0.30      0.00
    2   16   30     -1.47      0.00
    4   16   30     -3.49      0.00
    6   16   30     -0.72      0.00
    8   16   30      2.77      0.00
   10   16   30     -1.22      0.00
    1   17   30      0.50      0.00
    3   17   30      2.03      0.00
    5   17   30      2.55      0.00
    7   17   30     -1.98      0.00
    9   17   30     -3.67      0.00
    0   18   30     -6.72      0.00
    2   18   30     -1.37      0.00
    4   18   30      0.38      0.00
    6   18   30     -2.85      0.00
    8   18   30     -2.92      0.00
    1   19   30      1.48      0.00
    3   19   30      0.53      0.00
    5   19   30     -4.12      0.00
    0    1   31     -4.23      0.00
    1    2   31     -3.44      0.00
    0    3   31     14.54      0.00
    2    3   31     -2.26      0.00
    1    4   31      0.22      0.00
    3    4   31     -5.75      0.00
    0    5   31     -3.64      0.00
    2    5   31      1.57      0.00
    4    5   31      6.20      0.00
    1    6   31      6.34      0.00
    3    6   31      5.63      0.00
    5    6   31      2.20      0.00
    0    7   31      6.43      0.00
    2    7   31     -4.56      0.00
    4    7   31     -3.67      0.00
    6    7   31      0.70      0.00
    1    8   31     -2.88      0.00
    3    8   31     -1.31      0.00
    5    8   31     -2.24      0.00
    7    8   31     -0.15      0.00
    0    9   31      8.57      0.00
    2    9   31      5.57      0.00
    4    9   31     -1.73      0.00
    6    9   31      3.48      0.00
    8    9   31      1.85      0.00
    1   10   31     -4.58      0.00
    3   10   31      0.97      0.00
    5   10   31     -0.41      0.00
    7   10   31     -6.35      0.00
    9   10   31      1.07      0.00
    0   11   31      4.29      0.00
    2   11   31      7.88      0.00
    4   11   31     -0.36      0.00
    6   11   31      1.51      0.00
    8   11   31      1.91      0.00
   10   11   31      0.18      0.00
    1   12   31      2.21      0.00
    3   12   31      1.19      0.00
    5   12   31     -1.38      0.00
    7   12   31     -2.64      0.00
    9   12   31     -2.86      0.00
   11   12   31     -0.05      0.00
    0   13   31     -4.43      0.00
    2   13   31     -1.32      0.00
    4   13   31      0.30      0.00
    6   13   31     -2.49      0.00
    8   13   31      3.34      0.00
   10   13   31     -1.74      0.00
   12   13   31     -0.71      0.00
    1   14   31      0.49      0.00
    3   14   31      0.16      0.00
    5   14   31     -1.51      0.00
    7   14   31     -1.09      0.00
    9   14   31     -0.02      0.00
   11   14   31      4.05      0.00
   13   14   31      0.49      0.00
    0   15   31     -3.46      0.00
    2   15   31     -1.76      0.00
    4   15   31     -0.37      0.00
    6   15   31     -2.51      0.00
    8   15   31      0.04      0.00
   10   15   31     -4.98      0.00
   12   15   31      0.40      0.00
    1   16   31      0.72      0.00
    3   16   31      0.67      0.00
    5   16   31     -2.07      0.00
    7   16   31     -2.40      0.00
    9   16   31      3.23      0.00
   11   16   31     -1.32      0.00
    0   17   31      2.61      0.00
    2   17   31     -2.77      0.00
    4   17   31     -0.29      0.00
    6   17   31      1.54      0.00
    8   17   31     -0.23      0.00
    1   18   31      3.31      0.00
    3   18   31     -2.85      0.00
    5   18   31     -0.58      0.00
    7   18   31      2.50      0.00
    0   19   31     -3.89      0.00
    2   19   31      0.70      0.00
    4   19   31      3.10      0.00
    0    0   32    -19.68      0.00
    0    2   32     -0.72      0.00
    2    2   32     -9.77      0.00
    1    3   32     -5.68      0.00
    0    4   32      7.56      0.00
    2    4   32      1.66      0.00
    4    4   32      6.43      0.00
    1    5   32     -2.45      0.00
    3    5   32      1.63      0.00
    0    6   32      4.39      0.00
    2    6   32      2.46      0.00
    4    6   32     -5.76      0.00
    6    6   32      1.87      0.00
    1    7   32     -0.23      0.00
    3    7   32      2.08      0.00
    5    7   32     -3.07      0.00
    0    8   32     -6.13      0.00
    2    8   32      2.25      0.00
    4    8   32      5.52      0.00
    6    8   32      1.55      0.00
    8    8   32      2.13      0.00
    1    9   32      2.39      0.00
    3    9   32     -0.41      0.00
    5    9   32     -1.90      0.00
    7    9   32      0.63      0.00
    0   10   32     -4.35      0.00
    2   10   32     -2.14      0.00
    4   10   32     -5.92      0.00
    6   10   32     -0.72      0.00
    8   10   32      3.40      0.00
   10   10   32     -2.28      0.00
    1   11   32      4.43      0.00
    3   11   32     -2.28      0.00
    5   11   32      2.81      0.00
    7   11   32     -2.90      0.00
    9   11   32     -2.07      0.00
    0   12   32     -2.19      0.00
    2   12   32     -6.24      0.00
    4   12   32      0.56      0.00
    6   12   32      0.24      0.00
    8   12   32     -1.71      0.00
   10   12   32     -0.53      0.00
   12   12   32     -0.13      0.00
    1   13   32      0.46      0.00
    3   13   32      1.26      0.00
    5   13   32      0.12      0.00
    7   13   32      1.07      0.00
    9   13   32     -3.19      0.00
   11   13   32      3.90      0.00
    0   14   32     -8.91      0.00
    2   14   32      0.85      0.00
    4   14   32     -0.79      0.00
    6   14   32     -2.26      0.00
    8   14   32      1.95      0.00
   10   14   32      2.73      0.00
   12   14   32     -0.47      0.00
    1   15   32      0.08      0.00
    3   15   32      3.66      0.00
    5   15   32      6.85      0.00
    7   15   32     -1.67      0.00
    9   15   32      3.19      0.00
   11   15   32     -2.02      0.00
    0   16   32      1.79      0.00
    2   16   32     -3.34      0.00
    4   16   32     -4.41      0.00
    6   16   32     -0.38      0.00
    8   16   32      0.76      0.00
   10   16   32     -3.19      0.00
    1   17   32      0.41      0.00
    3   17   32     -4.25      0.00
    5   17   32      0.75      0.00
    7   17   32      6.16      0.00
    9   17   32     -2.26      0.00
    0   18   32     -3.27      0.00
    2   18   32     -2.68      0.00
    4   18   32      2.04      0.00
    6   18   32      0.12      0.00
    1   19   32     -1.23      0.00
    3   19   32      1.61      0.00
    0    1   33      8.69      0.00
    1    2   33      2.62      0.00
    0    3   33      4.34      0.00
    2    3   33      2.58      0.00
    1    4   33      0.48      0.00
    3    4   33      1.63      0.00
    0    5   33      0.69      0.00
    2    5   33      6.67      0.00
    4    5   33      0.65      0.00
    1    6   33    -10.01      0.00
    3    6   33     -1.35      0.00
    5    6   33     -1.60      0.00
    0    7   33     10.40      0.00
    2    7   33      1.90      0.00
    4    7   33      0.90      0.00
    6    7   33     -0.68      0.00
    1    8   33      7.02      0.00
    3    8   33     -0.44      0.00
    5    8   33      1.68      0.00
    7    8   33      1.44      0.00
    0    9   33     -2.31      0.00
    2    9   33     -1.57      0.00
    4    9   33     -3.29      0.00
    6    9   33      1.22      0.00
    8    9   33      1.28      0.00
    1   10   33      2.67      0.00
    3   10   33      2.05      0.00
    5   10   33     -1.32      0.00
    7   10   33      4.56      0.00
    9   10   33     -1.09      0.00
    0   11   33     -4.49      0.00
    2   11   33     -2.23      0.00
    4   11   33      1.38      0.00
    6   11   33     -1.60      0.00
    8   11   33      1.19      0.00
   10   11   33     -1.12      0.00
    1   12   33      5.09      0.00
    3   12   33      0.06      0.00
    5   12   33      6.08      0.00
    7   12   33     -0.55      0.00
    9   12   33      2.82      0.00
   11   12   33     -2.42      0.00
    0   13   33     -1.67      0.00
    2   13   33      1.32      0.00
    4   13   33     -0.58      0.00
    6   13   33     -2.58      0.00
    8   13   33     -0.44      0.00
   10   13   33      3.43      0.00
   12   13   33      1.79      0.00
    1   14   33     -1.13      0.00
    3   14   33      2.54      0.00
    5   14   33      2.44      0.00
    7   14   33     -1.30      0.00
    9   14   33     -3.12      0.00
   11   14   33     -0.37      0.00
   13   14   33     -1.26      0.00
    0   15   33     -0.05      0.00
    2   15   33     -2.56      0.00
    4   15   33     -1.88      0.00
    6   15   33      0.78      0.00
    8   15   33     -1.50      0.00
   10   15   33      2.05      0.00
   12   15   33      4.86      0.00
    1   16   33     -0.65      0.00
    3   16   33      3.58      0.00
    5   16   33     -1.33      0.00
    7   16   33      0.30      0.00
    9   16   33     -2.85      0.00
    0   17   33     -1.07      0.00
    2   17   33     -0.47      0.00
    4   17   33      0.67      0.00
    6   17   33     -0.65      0.00
    8   17   33     -2.71      0.00
    1   18   33      4.16      0.00
    3   18   33      1.17      0.00
    5   18   33      2.04      0.00
    0   19   33      1.37      0.00
    2   19   33      4.12      0.00
    1    1   34      3.04      0.00
    0    2   34      7.87      0.00
    1    3   34      4.43      0.00
    3    3   34      7.30      0.00
    0    4   34     -5.45      0.00
    2    4   34      0.13      0.00
    1    5   34     -4.20      0.00
    3    5   34      1.56      0.00
    5    5   34      2.16      0.00
    0    6   34      1.37      0.00
    2    6   34     -5.10      0.00
    4    6   34     -0.32      0.00
    1    7   34     -0.50      0.00
    3    7   34      7.96      0.00
    5    7   34      4.21      0.00
    7    7   34      4.60      0.00
    0    8   34     -2.62      0.00
    2    8   34     -2.39      0.00
    4    8   34      1.51      0.00
    6    8   34      0.09      0.00
    1    9   34     -2.83      0.00
    3    9   34     -2.40      0.00
    5    9   34      2.68      0.00
    7    9   34     -1.55      0.00
    9    9   34      1.12      0.00
    0   10   34      6.68      0.00
    2   10   34     -0.29      0.00
    4   10   34      1.35      0.00
    6   10   34     -0.13      0.00
    8   10   34     -1.09      0.00
    1   11   34     -6.21      0.00
    3   11   34     -0.89      0.00
    5   11   34      0.89      0.00
    7   11   34      1.09      0.00
    9   11   34      0.03      0.00
   11   11   34      1.27      0.00
    0   12   34     -2.83      0.00
    2   12   34      3.24      0.00
    4   12   34     -1.75      0.00
    6   12   34      3.77      0.00
    8   12   34     -1.31      0.00
   10   12   34     -1.73      0.00
    1   13   34     -2.58      0.00
    3   13   34     -2.13      0.00
    5   13   34     -0.24      0.00
    7   13   34     -1.89      0.00
    9   13   34      2.13      0.00
   11   13   34      2.40      0.00
   13   13   34     -4.16      0.00
    0   14   34      4.19      0.00
    2   14   34     -0.45      0.00
    4   14   34     -3.11      0.00
    6   14   34      1.50      0.00
    8   14   34     -3.16      0.00
   10   14   34     -5.64      0.00
   12   14   34     -2.67      0.00
    1   15   34     -0.47      0.00
    3   15   34      0.52      0.00
    5   15   34     -3.00      0.00
    7   15   34     -0.87      0.00
    9   15   34      3.04      0.00
   11   15   34     -0.83      0.00
    0   16   34     -3.43      0.00
    2   16   34      0.55      0.00
    4   16   34     -0.52      0.00
    6   16   34     -4.01      0.00
    8   16   34      0.53      0.00
   10   16   34     -0.23      0.00
    1   17   34      1.39      0.00
    3   17   34     -2.61      0.00
    5   17   34     -2.29      0.00
    7   17   34      0.35      0.00
    0   18   34     -0.44      0.00
    2   18   34     -1.58      0.00
    4   18   34      4.34      0.00
    6   18   34      3.14      0.00
    1   19   34      0.74      0.00
    0    1   35     -3.87      0.00
    1    2   35      0.89      0.00
    0    3   35      7.57      0.00
    2    3   35     -2.46      0.00
    1    4   35      2.15      0.00
    3    4   35     -4.66      0.00
    0    5   35     -3.18      0.00
    2    5   35     -4.01      0.00
    4    5   35      2.17      0.00
    1    6   35      2.07      0.00
    3    6   35      5.09      0.00
    5    6   35      4.68      0.00
    0    7   35      2.36      0.00
    2    7   35     -2.33      0.00
    4    7   35     -1.32      0.00
    6    7   35     -1.01      0.00
    1    8   35     -0.34      0.00
    3    8   35      0.88      0.00
    5    8   35     -4.01      0.00
    7    8   35     -1.40      0.00
    0    9   35      3.52      0.00
    2    9   35     -2.61      0.00
    4    9   35     -0.78      0.00
    6    9   35      6.05      0.00
    8    9   35     -0.50      0.00
    1   10   35      3.21      0.00
    3   10   35      3.30      0.00
    5   10   35     -1.00      0.00
    7   10   35     -2.57      0.00
    9   10   35     -0.91      0.00
    0   11   35     -1.75      0.00
    2   11   35      5.53      0.00
    4   11   35     -1.53      0.00
    6   11   35      1.09      0.00
    8   11   35      3.31      0.00
   10   11   35     -1.01      0.00
    1   12   35      5.05      0.00
    3   12   35      0.40      0.00
    5   12   35      0.94      0.00
    7   12   35     -1.21      0.00
    9   12   35      1.61      0.00
   11   12   35     -1.60      0.00
    0   13   35     -4.11      0.00
    2   13   35     -1.69      0.00
    4   13   35     -1.22      0.00
    6   13   35     -1.35      0.00
    8   13   35      4.35      0.00
   10   13   35     -2.50      0.00
   12   13   35     -1.69      0.00
    1   14   35      1.78      0.00
    3   14   35      2.20      0.00
    5   14   35     -1.05      0.00
    7   14   35     -2.35      0.00
    9   14   35      1.85      0.00
   11   14   35      5.89      0.00
    0   15   35      0.19      0.00
    2   15   35     -1.58      0.00
    4   15   35     -0.45      0.00
    6   15   35     -2.70      0.00
    8   15   35      1.85      0.00
   10   15   35      0.73      0.00
    1   16   35      3.96      0.00
    3   16   35     -2.51      0.00
    5   16   35     -1.58      0.00
    7   16   35      1.58      0.00
    9   16   35      5.77      0.00
    0   17   35     -5.22      0.00
    2   17   35      0.67      0.00
    4   17   35      0.52      0.00
    6   17   35      1.85      0.00
    8   17   35      0.07      0.00
    1   18   35      3.48      0.00
    3   18   35     -2.70      0.00
    5   18   35     -2.12      0.00
    0    0   36    -13.40      0.00
    0    2   36     -4.23      0.00
    2    2   36     -9.23      0.00
    1    3   36      0.91      0.00
    0    4   36      9.85      0.00
    2    4   36     -0.23      0.00
    4    4   36      0.55      0.00
    1    5   36     -6.75      0.00
    3    5   36      3.78      0.00
    0    6   36      5.10      0.00
    2    6   36      9.62      0.00
    4    6   36      2.58      0.00
    6    6   36      4.97      0.00
    1    7   36     -0.62      0.00
    3    7   36      2.81      0.00
    5    7   36     -7.98      0.00
    0    8   36     -5.82      0.00
    2    8   36     -1.66      0.00
    4    8   36      3.00      0.00
    6    8   36      2.40      0.00
    8    8   36      1.42      0.00
    1    9   36      1.30      0.00
    3    9   36     -2.00      0.00
    5    9   36      1.11      0.00
    7    9   36      4.06      0.00
    0   10   36     -4.00      0.00
    2   10   36     -2.50      0.00
    4   10   36     -0.93      0.00
    6   10   36     -5.54      0.00
    8   10   36      0.89      0.00
   10   10   36      7.06      0.00
    1   11   36      0.38      0.00
    3   11   36     -0.80      0.00
    5   11   36      3.97      0.00
    7   11   36     -0.55      0.00
    9   11   36     -1.22      0.00
    0   12   36     -2.19      0.00
    2   12   36      1.48      0.00
    4   12   36      0.10      0.00
    6   12   36      1.31      0.00
    8   12   36      3.21      0.00
   10   12   36      0.43      0.00
   12   12   36      2.40      0.00
    1   13   36     -2.84      0.00
    3   13   36      1.56      0.00
    5   13   36      3.23      0.00
    7   13   36      0.92      0.00
    9   13   36     -2.18      0.00
   11   13   36      2.09      0.00
    0   14   36     -5.73      0.00
    2   14   36      1.01      0.00
    4   14   36     -0.34      0.00
    6   14   36      6.21      0.00
    8   14   36      4.12      0.00
   10   14   36      3.48      0.00
   12   14   36      4.19      0.00
    1   15   36      2.73      0.00
    3   15   36     -4.84      0.00
    5   15   36      2.94      0.00
    7   15   36      1.95      0.00
    9   15   36     -2.56      0.00
   11   15   36     -7.48      0.00
    0   16   36     -1.43      0.00
    2   16   36     -4.60      0.00
    4   16   36      1.55      0.00
    6   16   36     -4.67      0.00
    8   16   36     -0.32      0.00
    1   17   36      1.69      0.00
    3   17   36     -2.87      0.00
    5   17   36     -3.99      0.00
    7   17   36     -1.47      0.00
    0   18   36     -1.36      0.00
    2   18   36     -3.90      0.00
    4   18   36     -6.61      0.00
    0    1   37      2.47      0.00
    1    2   37      2.13      0.00
    0    3   37     -1.46      0.00
    2    3   37     -0.94      0.00
    1    4   37      5.20      0.00
    3    4   37      8.59      0.00
    0    5   37      0.12      0.00
    2    5   37      0.68      0.00
    4    5   37      1.21      0.00
    1    6   37     -1.38      0.00
    3    6   37      1.96      0.00
    5    6   37      3.10      0.00
    0    7   37      2.20      0.00
    2    7   37     -1.66      0.00
    4    7   37     -7.51      0.00
    6    7   37     -0.08      0.00
    1    8   37      5.39      0.00
    3    8   37      7.71      0.00
    5    8   37      2.26      0.00
    7    8   37      2.41      0.00
    0    9   37      2.17      0.00
    2    9   37     -4.25      0.00
    4    9   37     -2.43      0.00
    6    9   37      1.08      0.00
    8    9   37      0.98      0.00
    1   10   37      4.06      0.00
    3   10   37     -5.84      0.00
    5   10   37     -0.61      0.00
    7   10   37      2.67      0.00
    9   10   37      0.20      0.00
    0   11   37      3.27      0.00
    2   11   37      0.54      0.00
    4   11   37      2.66      0.00
    6   11   37     -2.11      0.00
    8   11   37     -1.08      0.00
   10   11   37     -2.01      0.00
    1   12   37      4.61      0.00
    3   12   37     -0.62      0.00
    5   12   37      2.92      0.00
    7   12   37      0.72      0.00
    9   12   37     -0.75      0.00
   11   12   37     -2.31      0.00
    0   13   37      2.54      0.00
    2   13   37      6.93      0.00
    4   13   37      0.95      0.00
    6   13   37     -1.12      0.00
    8   13   37     -0.84      0.00
   10   13   37     -2.35      0.00
   12   13   37      0.60      0.00
    1   14   37     -1.72      0.00
    3   14   37      0.70      0.00
    5   14   37      0.20      0.00
    7   14   37     -1.63      0.00
    9   14   37      1.22      0.00
   11   14   37      2.53      0.00
    0   15   37      3.46      0.00
    2   15   37      6.05      0.00
    4   15   37      4.50      0.00
    6   15   37     -1.18      0.00
    8   15   37     -3.56      0.00
   10   15   37      1.28      0.00
    1   16   37      0.72      0.00
    3   16   37      1.06      0.00
    5   16   37      1.01      0.00
    7   16   37      1.24      0.00
    9   16   37      1.30      0.00
    0   17   37      3.36      0.00
    2   17   37      1.06      0.00
    4   17   37     -1.06      0.00
    6   17   37      0.91      0.00
    1   18   37      0.83      0.00
    3   18   37      4.70      0.00
    1    1   38      3.63      0.00
    0    2   38      3.98      0.00
    1    3   38      4.17      0.00
    3    3   38      5.68      0.00
    0    4   38     -2.98      0.00
    2    4   38      0.30      0.00
    1    5   38     -2.53      0.00
    3    5   38      1.69      0.00
    5    5   38      0.34      0.00
    0    6   38     -1.32      0.00
    2    6   38     -8.61      0.00
    4    6   38     -2.11      0.00
    1    7   38     -4.51      0.00
    3    7   38      0.59      0.00
    5    7   38      4.08      0.00
    7    7   38     -5.05      0.00
    0    8   38      8.30      0.00
    2    8   38      6.51      0.00
    4    8   38      0.41      0.00
    6    8   38     -5.51      0.00
    1    9   38     -5.44      0.00
    3    9   38     -2.18      0.00
    5    9   38     -5.43      0.00
    7    9   38      3.02      0.00
    9    9   38     -8.55      0.00
    0   10   38      1.82      0.00
    2   10   38     -0.69      0.00
    4   10   38      3.25      0.00
    6   10   38     -0.95      0.00
    8   10   38      2.25      0.00
    1   11   38     -2.44      0.00
    3   11   38     -1.45      0.00
    5   11   38     -2.11      0.00
    7   11   38    -10.30      0.00
    9   11   38      1.77      0.00
   11   11   38     -0.82      0.00
    0   12   38     -3.12      0.00
    2   12   38      1.89      0.00
    4   12   38      0.76      0.00
    6   12   38      4.49      0.00
    8   12   38     -4.22      0.00
   10   12   38     -5.38      0.00
    1   13   38      2.34      0.00
    3   13   38      2.59      0.00
    5   13   38     -3.30      0.00
    7   13   38     -2.17      0.00
    9   13   38      1.10      0.00
   11   13   38      3.47      0.00
    0   14   38     -6.27      0.00
    2   14   38      1.72      0.00
    4   14   38      1.04      0.00
    6   14   38      3.03      0.00
    8   14   38     -4.80      0.00
   10   14   38     -3.34      0.00
    1   15   38      0.81      0.00
    3   15   38      0.80      0.00
    5   15   38      4.35      0.00
    7   15   38      4.73      0.00
    9   15   38      0.94      0.00
    0   16   38     -3.62      0.00
    2   16   38     -4.70      0.00
    4   16   38      0.32      0.00
    6   16   38      0.29      0.00
    8   16   38      3.95      0.00
    1   17   38      0.36      0.00
    3   17   38      0.37      0.00
    5   17   38      3.52      0.00
    7   17   38     -1.58      0.00
    0   18   38     -3.97      0.00
    2   18   38     -2.53      0.00
    0    1   39      0.65      0.00
    1    2   39     -0.30      0.00
    0    3   39     -2.04      0.00
    2    3   39     -3.05      0.00
    1    4   39      4.06      0.00
    3    4   39     -2.90      0.00
    0    5   39      0.29      0.00
    2    5   39     -3.83      0.00
    4    5   39      0.80      0.00
    1    6   39     -0.05      0.00
    3    6   39     -2.08      0.00
    5    6   39     -2.30      0.00
    0    7   39      1.31      0.00
    2    7   39      0.74      0.00
    4    7   39      2.61      0.00
    6    7   39      6.31      0.00
    1    8   39     -2.82      0.00
    3    8   39      1.20      0.00
    5    8   39     -4.21      0.00
    7    8   39     -1.95      0.00
    0    9   39     -1.63      0.00
    2    9   39     -0.81      0.00
    4    9   39      1.67      0.00
    6    9   39      1.48      0.00
    8    9   39     -3.17      0.00
    1   10   39      1.33      0.00
    3   10   39     -1.47      0.00
    5   10   39     -3.57      0.00
    7   10   39      3.13      0.00
    9   10   39     -2.76      0.00
    0   11   39     -0.64      0.00
    2   11   39     -0.06      0.00
    4   11   39     -0.18      0.00
    6   11   39     -0.45      0.00
    8   11   39      0.49      0.00
   10   11   39     -2.90      0.00
    1   12   39     -2.79      0.00
    3   12   39     -3.69      0.00
    5   12   39      5.55      0.00
    7   12   39     -3.27      0.00
    9   12   39      3.96      0.00
   11   12   39     -1.31      0.00
    0   13   39      1.97      0.00
    2   13   39     -0.40      0.00
    4   13   39     -0.03      0.00
    6   13   39     -2.80      0.00
    8   13   39      4.43      0.00
   10   13   39      1.09      0.00
   12   13   39     -4.20      0.00
    1   14   39      0.78      0.00
    3   14   39     -0.81      0.00
    5   14   39     -0.65      0.00
    7   14   39      1.12      0.00
    9   14   39     -2.66      0.00
   11   14   39      3.67      0.00
    0   15   39     -6.76      0.00
    2   15   39      3.58      0.00
    4   15   39     -4.24      0.00
    6   15   39     -0.07      0.00
    8   15   39      2.26      0.00
   10   15   39      3.53      0.00
    1   16   39      4.04      0.00
    3   16   39     -0.14      0.00
    5   16   39     -1.07      0.00
    7   16   39      0.41      0.00
    0   17   39     -6.73      0.00
    2   17   39     -8.15      0.00
    4   17   39      0.97      0.00
    6   17   39     -0.13      0.00
    1   18   39      2.72      0.00
    0    0   40     -7.61      0.00
    0    2   40      0.76      0.00
    2    2   40     -4.57      0.00
    1    3   40      4.22      0.00
    0    4   40      5.81      0.00
    2    4   40      1.88      0.00
    4    4   40     -9.00      0.00
    1    5   40     -5.22      0.00
    3    5   40      3.70      0.00
    0    6   40      2.40      0.00
    2    6   40      1.37      0.00
    4    6   40      6.14      0.00
    6    6   40      4.35      0.00
    1    7   40      1.02      0.00
    3    7   40      0.75      0.00
    5    7   40     -2.52      0.00
    0    8   40     -9.89      0.00
    2    8   40     -4.84      0.00
    4    8   40     -0.40      0.00
    6    8   40     -0.99      0.00
    8    8   40     -4.52      0.00
    1    9   40      1.72      0.00
    3    9   40      1.72      0.00
    5    9   40     -1.11      0.00
    7    9   40      1.48      0.00
    0   10   40     -9.00      0.00
    2   10   40     -4.04      0.00
    4   10   40     -0.69      0.00
    6   10   40      0.10      0.00
    8   10   40      1.49      0.00
   10   10   40     -0.85      0.00
    1   11   40     -0.76      0.00
    3   11   40     -0.20      0.00
    5   11   40     -0.77      0.00
    7   11   40      0.28      0.00
    9   11   40      6.13      0.00
    0   12   40     -0.54      0.00
    2   12   40     -1.46      0.00
    4   12   40     -2.07      0.00
    6   12   40     -1.81      0.00
    8   12   40      1.03      0.00
   10   12   40      1.24      0.00
   12   12   40     -1.92      0.00
    1   13   40     -1.72      0.00
    3   13   40     -3.20      0.00
    5   13   40      4.30      0.00
    7   13   40      5.12      0.00
    9   13   40     -3.34      0.00
   11   13   40     -0.86      0.00
    0   14   40     -7.08      0.00
    2   14   40      1.11      0.00
    4   14   40     -0.38      0.00
    6   14   40     -2.86      0.00
    8   14   40     -0.73      0.00
   10   14   40      0.13      0.00
    1   15   40     -0.82      0.00
    3   15   40     -3.03      0.00
    5   15   40      2.54      0.00
    7   15   40     -0.82      0.00
    9   15   40     -2.33      0.00
    0   16   40     -2.21      0.00
    2   16   40      0.49      0.00
    4   16   40     -1.04      0.00
    6   16   40     -0.87      0.00
    8   16   40     -0.51      0.00
    1   17   40     -1.67      0.00
    3   17   40     -5.48      0.00
    5   17   40     -1.62      0.00
    0    1   41      1.48      0.00
    1    2   41     -4.39      0.00
    0    3   41     -3.61      0.00
    2    3   41     -5.64      0.00
    1    4   41     -1.29      0.00
    3    4   41     -0.53      0.00
    0    5   41     -4.08      0.00
    2    5   41      5.78      0.00
    4    5   41      0.46      0.00
    1    6   41     -1.96      0.00
    3    6   41      4.43      0.00
    5    6   41     -2.18      0.00
    0    7   41     14.83      0.00
    2    7   41      2.18      0.00
    4    7   41     -1.01      0.00
    6    7   41      0.78      0.00
    1    8   41     -1.84      0.00
    3    8   41     -1.33      0.00
    5    8   41      7.31      0.00
    7    8   41      2.27      0.00
    0    9   41      8.38      0.00
    2    9   41      1.63      0.00
    4    9   41     -0.77      0.00
    6    9   41      4.12      0.00
    8    9   41      1.43      0.00
    1   10   41      0.82      0.00
    3   10   41     -4.84      0.00
    5   10   41     -2.79      0.00
    7   10   41      2.83      0.00
    9   10   41     -3.12      0.00
    0   11   41      3.35      0.00
    2   11   41     -1.08      0.00
    4   11   41     -0.20      0.00
    6   11   41     -4.20      0.00
    8   11   41      1.64      0.00
   10   11   41     -0.14      0.00
    1   12   41      5.63      0.00
    3   12   41      0.83      0.00
    5   12   41      1.77      0.00
    7   12   41      0.75      0.00
    9   12   41     -1.62      0.00
   11   12   41     -5.27      0.00
    0   13   41     -6.58      0.00
    2   13   41      2.13      0.00
    4   13   41      3.17      0.00
    6   13   41     -3.98      0.00
    8   13   41     -2.08      0.00
   10   13   41     -1.46      0.00
   12   13   41      1.51      0.00
    1   14   41      4.24      0.00
    3   14   41      0.97      0.00
    5   14   41      1.64      0.00
    7   14   41     -1.17      0.00
    9   14   41      2.97      0.00
    0   15   41      1.02      0.00
    2   15   41      2.72      0.00
    4   15   41      0.32      0.00
    6   15   41      3.46      0.00
    8   15   41     -2.31      0.00
    1   16   41      5.27      0.00
    3   16   41      4.11      0.00
    5   16   41     -2.72      0.00
    7   16   41      0.17      0.00
    0   17   41      0.04      0.00
    2   17   41      1.09      0.00
    4   17   41     -3.69      0.00
    1    1   42     -0.90      0.00
    0    2   42     -1.45      0.00
    1    3   42      2.68      0.00
    3    3   42     -2.07      0.00
    0    4   42     -0.16      0.00
    2    4   42     -1.95      0.00
    1    5   42      2.04      0.00
    3    5   42      3.34      0.00
    5    5   42     -1.91      0.00
    0    6   42     -4.67      0.00
    2    6   42     -4.25      0.00
    4    6   42     -1.81      0.00
    1    7   42      3.59      0.00
    3    7   42     -1.86      0.00
    5    7   42     -0.55      0.00
    7    7   42     -0.45      0.00
    0    8   42      9.61      0.00
    2    8   42      2.28      0.00
    4    8   42      1.45      0.00
    6    8   42     -1.51      0.00
    1    9   42      4.24      0.00
    3    9   42      5.23      0.00
    5    9   42      2.37      0.00
    7    9   42      0.13      0.00
    9    9   42      0.45      0.00
    0   10   42     -6.72      0.00
    2   10   42      0.43      0.00
    4   10   42      0.16      0.00
    6   10   42     -3.39      0.00
    8   10   42     -0.54      0.00
    1   11   42      1.59      0.00
    3   11   42      3.38      0.00
    5   11   42     -3.84      0.00
    7   11   42      0.42      0.00
    9   11   42     -2.44      0.00
   11   11   42      2.70      0.00
    0   12   42     -0.69      0.00
    2   12   42      2.43      0.00
    4   12   42      0.05      0.00
    6   12   42     -2.40      0.00
    8   12   42     -1.37      0.00
   10   12   42     -2.23      0.00
    1   13   42      4.44      0.00
    3   13   42     -1.92      0.00
    5   13   42     -0.30      0.00
    7   13   42     -2.44      0.00
    9   13   42      2.25      0.00
   11   13   42     -0.98      0.00
    0   14   42      0.93      0.00
    2   14   42      0.58      0.00
    4   14   42     -1.14      0.00
    6   14   42      2.50      0.00
    8   14   42      0.00      0.00
   10   14   42     -2.67      0.00
    1   15   42      1.56      0.00
    3   15   42      1.11      0.00
    5   15   42      2.23      0.00
    7   15   42     -1.89      0.00
    9   15   42     -4.84      0.00
    0   16   42     -2.38      0.00
    2   16   42      1.77      0.00
    4   16   42      4.15      0.00
    6   16   42      1.45      0.00
    1   17   42      1.84      0.00
    3   17   42      1.66      0.00
    0    1   43      7.77      0.00
    1    2   43     -2.03      0.00
    0    3   43      0.16      0.00
    2    3   43      2.50      0.00
    1    4   43      1.08      0.00
    3    4   43     -0.37      0.00
    0    5   43     -4.43      0.00
    2    5   43     -1.98      0.00
    4    5   43     -1.21      0.00
    1    6   43     -4.54      0.00
    3    6   43      0.51      0.00
    5    6   43     -2.44      0.00
    0    7   43     -8.58      0.00
    2    7   43     -2.96      0.00
    4    7   43      2.72      0.00
    6    7   43      0.93      0.00
    1    8   43      6.22      0.00
    3    8   43      3.97      0.00
    5    8   43     -0.67      0.00
    7    8   43      0.68      0.00
    0    9   43     -0.86      0.00
    2    9   43     -3.08      0.00
    4    9   43     -0.37      0.00
    6    9   43      1.80      0.00
    8    9   43     -0.19      0.00
    1   10   43      1.53      0.00
    3   10   43     -3.55      0.00
    5   10   43      2.86      0.00
    7   10   43      0.84      0.00
    9   10   43      0.26      0.00
    0   11   43     -0.31      0.00
    2   11   43     -2.62      0.00
    4   11   43      0.82      0.00
    6   11   43      0.25      0.00
    8   11   43     -0.29      0.00
   10   11   43      0.85      0.00
    1   12   43     -2.06      0.00
    3   12   43     -4.52      0.00
    5   12   43     -0.83      0.00
    7   12   43     -1.40      0.00
    9   12   43      0.64      0.00
   11   12   43      3.27      0.00
    0   13   43      4.87      0.00
    2   13   43      2.63      0.00
    4   13   43      0.10      0.00
    6   13   43     -1.77      0.00
    8   13   43      2.33      0.00
   10   13   43     -0.11      0.00
    1   14   43     -0.91      0.00
    3   14   43      0.43      0.00
    5   14   43     -1.48      0.00
    7   14   43     -4.28      0.00
    9   14   43     -2.20      0.00
    0   15   43     -2.67      0.00
    2   15   43      4.96      0.00
    4   15   43      2.19      0.00
    6   15   43     -1.08      0.00
    8   15   43      0.61      0.00
    1   16   43      1.56      0.00
    3   16   43     -2.80      0.00
    5   16   43     -0.42      0.00
    0   17   43     -1.19      0.00
    2   17   43      0.86      0.00
    0    0   44     -0.77      0.00
    0    2   44      3.82      0.00
    2    2   44      5.03      0.00
    1    3   44     -1.81      0.00
    0    4   44      4.97      0.00
    2    4   44     -1.00      0.00
    4    4   44     -2.51      0.00
    1    5   44     -1.18      0.00
    3    5   44     -0.84      0.00
    0    6   44     -4.54      0.00
    2    6   44     -0.72      0.00
    4    6   44      0.15      0.00
    6    6   44      1.56      0.00
    1    7   44     -0.72      0.00
    3    7   44      0.54      0.00
    5    7   44     -6.93      0.00
    0    8   44     -5.16      0.00
    2    8   44     -2.97      0.00
    4    8   44     -1.32      0.00
    6    8   44     -3.02      0.00
    8    8   44     -2.17      0.00
    1    9   44     -0.32      0.00
    3    9   44     -4.70      0.00
    5    9   44     -0.17      0.00
    7    9   44      0.45      0.00
    0   10   44      0.08      0.00
    2   10   44      0.54      0.00
    4   10   44      1.51      0.00
    6   10   44      1.60      0.00
    8   10   44      0.41      0.00
   10   10   44      2.85      0.00
    1   11   44     -7.44      0.00
    3   11   44      0.26      0.00
    5   11   44      1.53      0.00
    7   11   44     -1.06      0.00
    9   11   44     -0.44      0.00
    0   12   44     -1.30      0.00
    2   12   44     -1.42      0.00
    4   12   44      0.13      0.00
    6   12   44     -1.72      0.00
    8   12   44      1.42      0.00
   10   12   44      2.23      0.00
   12   12   44      2.26      0.00
    1   13   44     -2.00      0.00
    3   13   44     -0.62      0.00
    5   13   44     -1.11      0.00
    7   13   44      1.59      0.00
    9   13   44      1.71      0.00
   11   13   44     -3.45      0.00
    0   14   44     -6.47      0.00
    2   14   44      0.76      0.00
    4   14   44     -1.94      0.00
    6   14   44     -3.08      0.00
    8   14   44      1.51      0.00
    1   15   44      3.01      0.00
    3   15   44     -7.42      0.00
    5   15   44      0.30      0.00
    7   15   44      4.87      0.00
    0   16   44      2.57      0.00
    2   16   44     -0.90      0.00
    4   16   44      0.41      0.00
    6   16   44      0.88      0.00
    1   17   44     -1.71      0.00
    0    1   45     -2.52      0.00
    1    2   45     -1.68      0.00
    0    3   45     -1.64      0.00
    2    3   45     -0.35      0.00
    1    4   45      6.63      0.00
    3    4   45      0.76      0.00
    0    5   45      0.33      0.00
    2    5   45      0.64      0.00
    4    5   45      1.07      0.00
    1    6   45     -1.87      0.00
    3    6   45      4.70      0.00
    5    6   45      2.54      0.00
    0    7   45     -0.46      0.00
    2    7   45      3.46      0.00
    4    7   45      1.53      0.00
    6    7   45      2.88      0.00
    1    8   45     -6.77      0.00
    3    8   45     -3.87      0.00
    5    8   45      1.52      0.00
    7    8   45      0.52      0.00
    0    9   45      6.08      0.00
    2    9   45     -2.15      0.00
    4    9   45      0.13      0.00
    6    9   45      2.23      0.00
    8    9   45     -1.08      0.00
    1   10   45      0.50      0.00
    3   10   45     -1.26      0.00
    5   10   45      2.12      0.00
    7   10   45      1.41      0.00
    9   10   45      3.50      0.00
    0   11   45     -4.93      0.00
    2   11   45     -3.67      0.00
    4   11   45      1.85      0.00
    6   11   45     -0.77      0.00
    8   11   45      0.32      0.00
   10   11   45      0.01      0.00
    1   12   45      2.65      0.00
    3   12   45      0.74      0.00
    5   12   45      1.23      0.00
    7   12   45      5.09      0.00
    9   12   45     -0.85      0.00
   11   12   45      3.45      0.00
    0   13   45     -7.67      0.00
    2   13   45     -3.00      0.00
    4   13   45      2.39      0.00
    6   13   45      0.32      0.00
    8   13   45      2.49      0.00
   10   13   45     -0.91      0.00
    1   14   45      2.74      0.00
    3   14   45     -1.31      0.00
    5   14   45      3.02      0.00
    7   14   45      3.40      0.00
    9   14   45      3.35      0.00
    0   15   45     -4.92      0.00
    2   15   45      3.65      0.00
    4   15   45     -1.14      0.00
    6   15   45     -0.12      0.00
    1   16   45      4.59      0.00
    3   16   45      5.30      0.00
    5   16   45     -0.28      0.00
    1    1   46      2.83      0.00
    0    2   46      6.04      0.00
    1    3   46      0.49      0.00
    3    3   46     -6.11      0.00
    0    4   46     -4.53      0.00
    2    4   46     -2.46      0.00
    1    5   46      2.86      0.00
    3    5   46      0.94      0.00
    5    5   46      1.21      0.00
    0    6   46     -2.57      0.00
    2    6   46     -3.73      0.00
    4    6   46      0.93      0.00
    1    7   46      7.67      0.00
    3    7   46     -0.36      0.00
    5    7   46     -1.36      0.00
    7    7   46      2.18      0.00
    0    8   46     -0.11      0.00
    2    8   46      4.30      0.00
    4    8   46     -0.48      0.00
    6    8   46     -3.84      0.00
    1    9   46      4.73      0.00
    3    9   46      7.65      0.00
    5    9   46      2.03      0.00
    7    9   46      5.12      0.00
    9    9   46     -4.07      0.00
    0   10   46      5.71      0.00
    2   10   46      1.23      0.00
    4   10   46     -3.68      0.00
    6   10   46     -3.15      0.00
    8   10   46      5.75      0.00
    1   11   46     -0.13      0.00
    3   11   46     -1.30      0.00
    5   11   46      0.26      0.00
    7   11   46     -2.23      0.00
    9   11   46     -1.72      0.00
   11   11   46     -4.21      0.00
    0   12   46     -3.87      0.00
    2   12   46      3.16      0.00
    4   12   46      2.13      0.00
    6   12   46      3.41      0.00
    8   12   46     -1.22      0.00
   10   12   46     -1.56      0.00
    1   13   46      0.88      0.00
    3   13   46     -0.45      0.00
    5   13   46     -1.14      0.00
    7   13   46     -3.13      0.00
    9   13   46     -1.10      0.00
    0   14   46     -0.83      0.00
    2   14   46     -1.40      0.00
    4   14   46      2.73      0.00
    6   14   46     -5.48      0.00
    8   14   46     -0.57      0.00
    1   15   46      0.83      0.00
    3   15   46      0.07      0.00
    5   15   46      1.71      0.00
    7   15   46      1.32      0.00
    0   16   46      2.55      0.00
    2   16   46      1.68      0.00
    4   16   46     -1.19      0.00
    0    1   47      3.30      0.00
    1    2   47     -5.58      0.00
    0    3   47     -0.27      0.00
    2    3   47      3.62      0.00
    1    4   47      1.02      0.00
    3    4   47      0.66      0.00
    0    5   47     -2.70      0.00
    2    5   47      1.67      0.00
    4    5   47      2.78      0.00
    1    6   47     -0.58      0.00
    3    6   47      1.12      0.00
    5    6   47     -1.41      0.00
    0    7   47     -5.98      0.00
    2    7   47     -1.18      0.00
    4    7   47      3.21      0.00
    6    7   47      1.42      0.00
    1    8   47      3.67      0.00
    3    8   47      3.27      0.00
    5    8   47      1.53      0.00
    7    8   47      1.23      0.00
    0    9   47      2.45      0.00
    2    9   47      1.30      0.00
    4    9   47      0.52      0.00
    6    9   47      3.06      0.00
    8    9   47      0.58      0.00
    1   10   47      1.69      0.00
    3   10   47     -3.00      0.00
    5   10   47      2.00      0.00
    7   10   47      1.19      0.00
    9   10   47      0.63      0.00
    0   11   47      1.71      0.00
    2   11   47     -1.09      0.00
    4   11   47      1.52      0.00
    6   11   47     -3.39      0.00
    8   11   47      2.00      0.00
   10   11   47      2.09      0.00
    1   12   47     -0.81      0.00
    3   12   47     -0.53      0.00
    5   12   47      2.49      0.00
    7   12   47     -2.40      0.00
    9   12   47     -2.22      0.00
   11   12   47      2.45      0.00
    0   13   47      0.55      0.00
    2   13   47      0.09      0.00
    4   13   47      0.42      0.00
    6   13   47     -0.18      0.00
    8   13   47     -1.95      0.00
    1   14   47     -4.81      0.00
    3   14   47     -0.72      0.00
    5   14   47      1.96      0.00
    7   14   47      0.31      0.00
    0   15   47     -5.03      0.00
    2   15   47     -0.03      0.00
    4   15   47      1.61      0.00
    6   15   47     -1.16      0.00
    1   16   47     -2.22      0.00
    3   16   47     -0.36      0.00
    0    0   48     -2.72      0.00
    0    2   48      1.82      0.00
    2    2   48      3.97      0.00
    1    3   48     -0.76      0.00
    0    4   48      3.96      0.00
    2    4   48      0.24      0.00
    4    4   48     -1.32      0.00
    1    5   48     -2.42      0.00
    3    5   48      1.27      0.00
    0    6   48      1.70      0.00
    2    6   48     -0.54      0.00
    4    6   48     -0.47      0.00
    6    6   48     -3.47      0.00
    1    7   48     -5.45      0.00
    3    7   48     -6.59      0.00
    5    7   48      0.13      0.00
    0    8   48      4.76      0.00
    2    8   48      4.73      0.00
    4    8   48     -1.14      0.00
    6    8   48     -0.69      0.00
    8    8   48     -0.43      0.00
    1    9   48     -0.21      0.00
    3    9   48     -1.87      0.00
    5    9   48     -4.76      0.00
    7    9   48     -2.16      0.00
    0   10   48      2.63      0.00
    2   10   48      2.46      0.00
    4   10   48      0.86      0.00
    6   10   48      1.95      0.00
    8   10   48     -0.42      0.00
   10   10   48     -3.42      0.00
    1   11   48      2.29      0.00
    3   11   48     -1.25      0.00
    5   11   48     -0.92      0.00
    7   11   48     -2.29      0.00
    9   11   48      7.48      0.00
    0   12   48     -3.68      0.00
    2   12   48     -3.67      0.00
    4   12   48     -0.02      0.00
    6   12   48     -1.44      0.00
    8   12   48     -2.91      0.00
   10   12   48     -1.10      0.00
    1   13   48      1.18      0.00
    3   13   48      2.59      0.00
    5   13   48      0.99      0.00
    7   13   48      5.40      0.00
    9   13   48      0.72      0.00
    0   14   48     -2.50      0.00
    2   14   48     -2.13      0.00
    4   14   48     -0.77      0.00
    6   14   48     -8.41      0.00
    1   15   48      3.66      0.00
    3   15   48     -0.56      0.00
    5   15   48     -1.04      0.00
    0   16   48     -0.55      0.00
    0    1   49     -3.51      0.00
    1    2   49      3.81      0.00
    0    3   49     -3.97      0.00
    2    3   49     -0.85      0.00
    1    4   49      3.95      0.00
    3    4   49     -0.38      0.00
    0    5   49      0.76      0.00
    2    5   49     -0.25      0.00
    4    5   49     -1.81      0.00
    1    6   49     -3.62      0.00
    3    6   49      1.48      0.00
    5    6   49      3.07      0.00
    0    7   49     -4.05      0.00
    2    7   49      0.63      0.00
    4    7   49      0.62      0.00
    6    7   49     -3.51      0.00
    1    8   49     -1.76      0.00
    3    8   49     -3.21      0.00
    5    8   49      0.67      0.00
    7    8   49     -5.59      0.00
    0    9   49     -7.03      0.00
    2    9   49     -5.43      0.00
    4    9   49     -2.86      0.00
    6    9   49      0.67      0.00
    8    9   49     -5.80      0.00
    1   10   49      5.08      0.00
    3   10   49      3.63      0.00
    5   10   49     -0.01      0.00
    7   10   49      4.89      0.00
    9   10   49     -1.99      0.00
    0   11   49     -0.87      0.00
    2   11   49     -5.46      0.00
    4   11   49      4.12      0.00
    6   11   49     -2.11      0.00
    8   11   49      2.99      0.00
   10   11   49     -1.68      0.00
    1   12   49      2.44      0.00
    3   12   49     -1.75      0.00
    5   12   49      0.27      0.00
    7   12   49      0.89      0.00
    9   12   49     -0.42      0.00
    0   13   49     -1.83      0.00
    2   13   49      5.22      0.00
    4   13   49     -3.80      0.00
    6   13   49      3.29      0.00
    8   13   49      1.91      0.00
    1   14   49     -1.32      0.00
    3   14   49      0.78      0.00
    5   14   49      1.57      0.00
    7   14   49      2.94      0.00
    0   15   49     -4.15      0.00
    2   15   49     -3.54      0.00
    4   15   49      1.48      0.00
    1    1   50     -0.30      0.00
    0    2   50      4.92      0.00
    1    3   50     -4.07      0.00
    3    3   50     -9.12      0.00
    0    4   50      3.82      0.00
    2    4   50      0.19      0.00
    1    5   50      1.14      0.00
    3    5   50     -2.64      0.00
    5    5   50     -3.46      0.00
    0    6   50     -2.31      0.00
    2    6   50      4.34      0.00
    4    6   50      2.86      0.00
    1    7   50      2.69      0.00
    3    7   50     -0.41      0.00
    5    7   50     -1.28      0.00
    7    7   50      0.19      0.00
    0    8   50     -3.84      0.00
    2    8   50     -1.99      0.00
    4    8   50      1.14      0.00
    6    8   50      1.09      0.00
    1    9   50      3.29      0.00
    3    9   50     -1.91      0.00
    5    9   50     -2.56      0.00
    7    9   50      4.57      0.00
    9    9   50     -4.18      0.00
    0   10   50      3.75      0.00
    2   10   50      1.67      0.00
    4   10   50     -6.02      0.00
    6   10   50     -0.65      0.00
    8   10   50     -4.24      0.00
    1   11   50     -1.37      0.00
    3   11   50     -0.82      0.00
    5   11   50     -0.16      0.00
    7   11   50      0.47      0.00
    9   11   50     -0.49      0.00
    0   12   50      4.05      0.00
    2   12   50      1.68      0.00
    4   12   50     -3.01      0.00
    6   12   50     -7.55      0.00
    8   12   50      2.96      0.00
    1   13   50     -0.24      0.00
    3   13   50      0.07      0.00
    5   13   50      4.08      0.00
    7   13   50     -1.74      0.00
    0   14   50     -2.49      0.00
    2   14   50     -1.49      0.00
    4   14   50      1.23      0.00
    6   14   50      0.79      0.00
    1   15   50     -1.68      0.00
    3   15   50      0.44      0.00
    0    1   51     -0.63      0.00
    1    2   51      3.31      0.00
    0    3   51      6.21      0.00
    2    3   51      3.41      0.00
    1    4   51     -2.84      0.00
    3    4   51     -0.28      0.00
    0    5   51     -2.49      0.00
    2    5   51      0.25      0.00
    4    5   51      1.33      0.00
    1    6   51     -4.88      0.00
    3    6   51     -0.52      0.00
    5    6   51      0.79      0.00
    0    7   51     -9.30      0.00
    2    7   51     -0.48      0.00
    4    7   51      0.88      0.00
    6    7   51     -2.09      0.00
    1    8   51     -1.56      0.00
    3    8   51     -0.02      0.00
    5    8   51      0.09      0.00
    7    8   51      0.37      0.00
    0    9   51      0.22      0.00
    2    9   51     -2.11      0.00
    4    9   51      4.51      0.00
    6    9   51      0.82      0.00
    8    9   51     -2.88      0.00
    1   10   51     -1.69      0.00
    3   10   51     -0.94      0.00
    5   10   51     -0.42      0.00
    7   10   51      2.01      0.00
    9   10   51      3.32      0.00
    0   11   51      1.93      0.00
    2   11   51      1.43      0.00
    4   11   51     -2.77      0.00
    6   11   51     -0.67      0.00
    8   11   51      1.58      0.00
   10   11   51     -2.14      0.00
    1   12   51     -5.46      0.00
    3   12   51     -0.71      0.00
    5   12   51      6.71      0.00
    7   12   51     -2.49      0.00
    9   12   51     -2.76      0.00
    0   13   51      2.31      0.00
    2   13   51     -0.81      0.00
    4   13   51     -0.97      0.00
    6   13   51     -0.90      0.00
    1   14   51     -0.29      0.00
    3   14   51     -0.77      0.00
    5   14   51     -1.29      0.00
    0   15   51     -5.17      0.00
    2   15   51     -3.90      0.00
    0    0   52      4.87      0.00
    0    2   52     -4.14      0.00
    2    2   52      0.92      0.00
    1    3   52     -0.93      0.00
    0    4   52      1.34      0.00
    2    4   52     -0.16      0.00
    4    4   52      3.24      0.00
    1    5   52     -2.67      0.00
    3    5   52      0.52      0.00
    0    6   52      3.96      0.00
    2    6   52      0.94      0.00
    4    6   52     -1.53      0.00
    6    6   52     -1.46      0.00
    1    7   52     -3.63      0.00
    3    7   52     -2.10      0.00
    5    7   52      1.26      0.00
    0    8   52     -2.51      0.00
    2    8   52      3.19      0.00
    4    8   52      2.70      0.00
    6    8   52     -0.18      0.00
    8    8   52      3.72      0.00
    1    9   52      2.79      0.00
    3    9   52     -0.79      0.00
    5    9   52      1.29      0.00
    7    9   52      1.26      0.00
    0   10   52      1.82      0.00
    2   10   52     -1.97      0.00
    4   10   52     -5.14      0.00
    6   10   52      3.57      0.00
    8   10   52     -2.08      0.00
   10   10   52     -0.40      0.00
    1   11   52      1.06      0.00
    3   11   52     -2.07      0.00
    5   11   52     -0.97      0.00
    7   11   52     -3.38      0.00
    9   11   52     -1.70      0.00
    0   12   52     -1.85      0.00
    2   12   52     -3.07      0.00
    4   12   52      2.80      0.00
    6   12   52     -5.20      0.00
    8   12   52      0.75      0.00
    1   13   52      3.87      0.00
    3   13   52     -0.77      0.00
    5   13   52     -4.86      0.00
    7   13   52     -4.94      0.00
    0   14   52      2.05      0.00
    2   14   52      0.73      0.00
    4   14   52     -1.16      0.00
    0    1   53     -4.71      0.00
    1    2   53      1.19      0.00
    0    3   53      8.53      0.00
    2    3   53      3.42      0.00
    1    4   53      2.59      0.00
    3    4   53     -0.78      0.00
    0    5   53      8.44      0.00
    2    5   53      4.43      0.00
    4    5   53      2.66      0.00
    1    6   53     -2.01      0.00
    3    6   53     -1.11      0.00
    5    6   53      3.43      0.00
    0    7   53     -2.34      0.00
    2    7   53      5.81      0.00
    4    7   53      1.09      0.00
    6    7   53     -0.81      0.00
    1    8   53     -1.22      0.00
    3    8   53     -1.18      0.00
    5    8   53      0.13      0.00
    7    8   53     -6.11      0.00
    0    9   53     -0.23      0.00
    2    9   53     -0.14      0.00
    4    9   53      4.32      0.00
    6    9   53     -2.43      0.00
    8    9   53     -3.64      0.00
    1   10   53     -1.66      0.00
    3   10   53      4.09      0.00
    5   10   53     -0.65      0.00
    7   10   53      3.25      0.00
    9   10   53      0.22      0.00
    0   11   53      2.08      0.00
    2   11   53      2.10      0.00
    4   11   53      0.76      0.00
    6   11   53     -0.13      0.00
    8   11   53      0.62      0.00
    1   12   53     -0.38      0.00
    3   12   53     -1.86      0.00
    5   12   53      1.06      0.00
    7   12   53      3.64      0.00
    0   13   53     -1.69      0.00
    2   13   53      0.75      0.00
    4   13   53     -1.38      0.00
    6   13   53      1.74      0.00
    1   14   53      3.09      0.00
    3   14   53      1.56      0.00
    1    1   54     -3.41      0.00
    0    2   54     -1.91      0.00
    1    3   54     -1.85      0.00
    3    3   54     -7.37      0.00
    0    4   54      5.09      0.00
    2    4   54      1.86      0.00
    1    5   54      3.38      0.00
    3    5   54      0.70      0.00
    5    5   54     -3.08      0.00
    0    6   54      3.29      0.00
    2    6   54      1.70      0.00
    4    6   54      0.79      0.00
    1    7   54      7.53      0.00
    3    7   54     -0.94      0.00
    5    7   54      0.73      0.00
    7    7   54     -0.30      0.00
    0    8   54     -5.35      0.00
    2    8   54      3.68      0.00
    4    8   54     -2.39      0.00
    6    8   54     -0.10      0.00
    1    9   54     -1.10      0.00
    3    9   54     -0.30      0.00
    5    9   54     -4.78      0.00
    7    9   54      3.39      0.00
    9    9   54     -2.39      0.00
    0   10   54      5.17      0.00
    2   10   54     -3.48      0.00
    4   10   54     -1.63      0.00
    6   10   54      0.16      0.00
    8   10   54     -1.31      0.00
    1   11   54      1.48      0.00
    3   11   54     -2.08      0.00
    5   11   54      3.40      0.00
    7   11   54      2.40      0.00
    0   12   54     -1.22      0.00
    2   12   54      0.95      0.00
    4   12   54     -5.06      0.00
    6   12   54     -3.24      0.00
    1   13   54     -1.66      0.00
    3   13   54      4.72      0.00
    5   13   54      0.50      0.00
    0   14   54      3.36      0.00
    0    1   55      2.22      0.00
    1    2   55     -3.10      0.00
    0    3   55      0.77      0.00
    2    3   55     -0.51      0.00
    1    4   55     -2.19      0.00
    3    4   55     -8.68      0.00
    0    5   55      1.35      0.00
    2    5   55      1.33      0.00
    4    5   55      0.50      0.00
    1    6   55     -2.65      0.00
    3    6   55      0.34      0.00
    5    6   55     -1.99      0.00
    0    7   55     -2.53      0.00
    2    7   55      2.32      0.00
    4    7   55      2.80      0.00
    6    7   55     -0.30      0.00
    1    8   55     -1.38      0.00
    3    8   55     -1.17      0.00
    5    8   55      1.42      0.00
    7    8   55      3.19      0.00
    0    9   55      0.03      0.00
    2    9   55      0.18      0.00
    4    9   55      3.58      0.00
    6    9   55      2.01      0.00
    8    9   55     -4.84      0.00
    1   10   55      0.50      0.00
    3   10   55      5.39      0.00
    5   10   55     -0.85      0.00
    7   10   55      3.43      0.00
    9   10   55      0.37      0.00
    0   11   55     -0.87      0.00
    2   11   55     -0.02      0.00
    4   11   55      1.24      0.00
    6   11   55      1.69      0.00
    8   11   55      0.45      0.00
    1   12   55     -1.07      0.00
    3   12   55     -1.24      0.00
    5   12   55      5.52      0.00
    0   13   55     -1.34      0.00
    2   13   55     -0.20      0.00
    4   13   55      0.50      0.00
    0    0   56     -4.04      0.00
    0    2   56     -4.58      0.00
    2    2   56     -1.67      0.00
    1    3   56     -1.18      0.00
    0    4   56     -0.55      0.00
    2    4   56     -0.23      0.00
    4    4   56      1.84      0.00
    1    5   56     -3.16      0.00
    3    5   56     -0.13      0.00
    0    6   56     -2.36      0.00
    2    6   56     -2.68      0.00
    4    6   56      1.30      0.00
    6    6   56      0.19      0.00
    1    7   56     -4.59      0.00
    3    7   56     -1.64      0.00
    5    7   56      1.27      0.00
    0    8   56      2.00      0.00
    2    8   56      1.79      0.00
    4    8   56     -1.55      0.00
    6    8   56      0.66      0.00
    8    8   56     -2.65      0.00
    1    9   56      4.06      0.00
    3    9   56     -3.82      0.00
    5    9   56      4.20      0.00
    7    9   56     -0.54      0.00
    0   10   56      4.16      0.00
    2   10   56      1.72      0.00
    4   10   56     -4.05      0.00
    6   10   56     -2.62      0.00
    8   10   56      1.34      0.00
    1   11   56     -0.25      0.00
    3   11   56      0.12      0.00
    5   11   56     -0.98      0.00
    7   11   56      2.57      0.00
    0   12   56      2.73      0.00
    2   12   56     -2.67      0.00
    4   12   56      3.50      0.00
    1   13   56     -1.78      0.00
    3   13   56      0.88      0.00
    0    1   57      4.84      0.00
    1    2   57     -2.53      0.00
    0    3   57      0.66      0.00
    2    3   57      1.86      0.00
    1    4   57     -2.72      0.00
    3    4   57     -7.16      0.00
    0    5   57      0.85      0.00
    2    5   57      1.37      0.00
    4    5   57      1.00      0.00
    1    6   57     -1.83      0.00
    3    6   57     -3.19      0.00
    5    6   57     -0.58      0.00
    0    7   57      2.42      0.00
    2    7   57      2.00      0.00
    4    7   57      2.03      0.00
    6    7   57     -4.62      0.00
    1    8   57     -3.99      0.00
    3    8   57      3.17      0.00
    5    8   57      1.77      0.00
    7    8   57     -1.44      0.00
    0    9   57     -0.15      0.00
    2    9   57      6.15      0.00
    4    9   57      3.83      0.00
    6    9   57      3.08      0.00
    8    9   57      0.56      0.00
    1   10   57      0.29      0.00
    3   10   57      2.15      0.00
    5   10   57      1.86      0.00
    7   10   57      3.08      0.00
    0   11   57      2.00      0.00
    2   11   57      0.46      0.00
    4   11   57      3.51      0.00
    6   11   57     -0.32      0.00
    1   12   57     -1.35      0.00
    3   12   57      2.48      0.00
    1    1   58     -5.49      0.00
    0    2   58     -3.42      0.00
    1    3   58      0.26      0.00
    3    3   58      3.84      0.00
    0    4   58      4.06      0.00
    2    4   58     -0.33      0.00
    1    5   58      6.25      0.00
    3    5   58      0.18      0.00
    5    5   58      2.15      0.00
    0    6   58      1.12      0.00
    2    6   58      1.77      0.00
    4    6   58     -1.85      0.00
    1    7   58     -4.40      0.00
    3    7   58      1.56      0.00
    5    7   58      1.54      0.00
    7    7   58      2.44      0.00
    0    8   58     -0.51      0.00
    2    8   58      3.46      0.00
    4    8   58      2.02      0.00
    6    8   58      0.17      0.00
    1    9   58     -2.84      0.00
    3    9   58     -7.64      0.00
    5    9   58     -1.37      0.00
    7    9   58     -3.82      0.00
    0   10   58      6.67      0.00
    2   10   58      3.84      0.00
    4   10   58     -1.42      0.00
    6   10   58     -0.83      0.00
    1   11   58      4.58      0.00
    3   11   58      2.12      0.00
    5   11   58    -11.14      0.00
    0   12   58      9.32      0.00
    2   12   58      0.30      0.00
    0    1   59      0.32      0.00
    1    2   59      1.46      0.00
    0    3   59      3.29      0.00
    2    3   59      0.60      0.00
    1    4   59     -2.33      0.00
    3    4   59     -3.16      0.00
    0    5   59      0.31      0.00
    2    5   59      4.33      0.00
    4    5   59      2.05      0.00
    1    6   59      2.53      0.00
    3    6   59     -3.71      0.00
    5    6   59     -0.16      0.00
    0    7   59      5.28      0.00
    2    7   59      1.75      0.00
    4    7   59      1.40      0.00
    6    7   59     -0.21      0.00
    1    8   59      0.85      0.00
    3    8   59      5.67      0.00
    5    8   59     -7.58      0.00
    7    8   59      2.81      0.00
    0    9   59     -3.53      0.00
    2    9   59      1.90      0.00
    4    9   59      1.82      0.00
    6    9   59      0.77      0.00
    1   10   59      3.18      0.00
    3   10   59     -3.22      0.00
    5   10   59      3.96      0.00
    0   11   59      3.66      0.00
    2   11   59     -0.48      0.00
    4   11   59     -2.20      0.00
    1   12   59     -3.66      0.00
    0    2   60     -0.27      0.00
    2    2   60      3.57      0.00
    1    3   60      0.58      0.00
    0    4   60      4.19      0.00
    2    4   60      3.60      0.00
    4    4   60      7.12      0.00
    1    5   60     -2.65      0.00
    3    5   60     -5.74      0.00
    0    6   60      7.55      0.00
    2    6   60      6.84      0.00
    4    6   60      2.00      0.00
    6    6   60      3.24      0.00
    1    7   60     -7.39      0.00
    3    7   60    -10.47      0.00
    5    7   60     -4.96      0.00
    0    8   60      3.20      0.00
    2    8   60     -0.30      0.00
    4    8   60      3.96      0.00
    6    8   60      1.18      0.00
    8    8   60     -0.06      0.00
    1    9   60     -8.87      0.00
    3    9   60     -6.81      0.00
    5    9   60      1.39      0.00
    7    9   60     -0.32      0.00
    0   10   60     -1.86      0.00
    2   10   60     -1.14      0.00
    4   10   60     -2.89      0.00
    1   11   60     -1.90      0.00
    3   11   60     -0.49      0.00
    0    1   61      6.66      0.00
    1    2   61     -0.85      0.00
    0    3   61     -1.56      0.00
    2    3   61     -0.49      0.00
    1    4   61      4.19      0.00
    3    4   61     -2.06      0.00
    0    5   61     -4.55      0.00
    2    5   61     -2.51      0.00
    4    5   61      1.01      0.00
    1    6   61     -1.59      0.00
    3    6   61      2.36      0.00
    5    6   61      1.14      0.00
    0    7   61     -3.69      0.00
    2    7   61     -2.57      0.00
    4    7   61      1.36      0.00
    6    7   61     -1.47      0.00
    1    8   61     -7.53      0.00
    3    8   61      0.35      0.00
    5    8   61      1.77      0.00
    7    8   61      0.18      0.00
    0    9   61     -0.59      0.00
    2    9   61      5.65      0.00
    4    9   61      4.07      0.00
    6    9   61      4.43      0.00
    1   10   61     -6.46      0.00
    3   10   61      2.94      0.00
    0   11   61      0.78      0.00
    1    1   62     -1.56      0.00
    0    2   62     -0.64      0.00
    1    3   62     -2.64      0.00
    3    3   62     -3.54      0.00
    0    4   62      1.20      0.00
    2    4   62      2.53      0.00
    1    5   62     -7.38      0.00
    3    5   62     -0.74      0.00
    5    5   62      1.56      0.00
    0    6   62     -0.72      0.00
    2    6   62      1.21      0.00
    4    6   62     -1.22      0.00
    1    7   62     -0.48      0.00
    3    7   62     -2.27      0.00
    5    7   62      2.00      0.00
    7    7   62      0.40      0.00
    0    8   62     -0.04      0.00
    2    8   62     -3.60      0.00
    4    8   62      0.88      0.00
    6    8   62     -5.28      0.00
    1    9   62      0.79      0.00
    3    9   62      3.75      0.00
    5    9   62      0.35      0.00
    0   10   62     -3.19      0.00
    2   10   62      0.54      0.00
    1    2   63     -2.46      0.00
    0    3   63     -4.31      0.00
    2    3   63     -4.74      0.00
    1    4   63     -0.59      0.00
    3    4   63     -3.83      0.00
    0    5   63      7.71      0.00
    2    5   63      4.12      0.00
    4    5   63      0.73      0.00
    1    6   63      1.41      0.00
    3    6   63     -4.71      0.00
    5    6   63     -3.46      0.00
    0    7   63      2.16      0.00
    2    7   63     10.01      0.00
    4    7   63      3.55      0.00
    6    7   63     -0.95      0.00
    1    8   63     -1.19      0.00
    3    8   63     -0.35      0.00
    5    8   63     -8.36      0.00
    0    9   63      6.89      0.00
    2    9   63     -1.04      0.00
    4    9   63     -1.80      0.00
    0    2   64      2.92      0.00
    2    2   64      3.96      0.00
    1    3   64      2.22      0.00
    0    4   64      1.16      0.00
    2    4   64      0.60      0.00
    4    4   64     -4.34      0.00
    1    5   64      1.15      0.00
    3    5   64     -2.50      0.00
    0    6   64     -0.01      0.00
    2    6   64     -3.86      0.00
    4    6   64     -0.70      0.00
    6    6   64      0.11      0.00
    1    7   64      4.63      0.00
    3    7   64     -9.24      0.00
    5    7   64     -8.52      0.00
    0    8   64      1.04      0.00
    2    8   64     -2.67      0.00
    4    8   64     -0.39      0.00
    1    9   64     -4.57      0.00
    1    2   65     -2.41      0.00
    0    3   65     -0.03      0.00
    2    3   65     -0.37      0.00
    1    4   65     -1.52      0.00
    3    4   65     -2.09      0.00
    0    5   65      3.00      0.00
    2    5   65      1.09      0.00
    4    5   65      0.56      0.00
    1    6   65      2.93      0.00
    3    6   65     -2.46      0.00
    5    6   65      2.58      0.00
    0    7   65     -4.19      0.00
    2    7   65      1.94      0.00
    4    7   65      1.16      0.00
    1    8   65     -7.15      0.00
    3    8   65      7.28      0.00
    0    2   66     -9.39      0.00
    1    3   66     -0.28      0.00
    3    3   66      2.23      0.00
    0    4   66     -2.85      0.00
    2    4   66     -0.20      0.00
    1    5   66     -2.61      0.00
    3    5   66      1.58      0.00
    5    5   66     -0.91      0.00
    0    6   66     -4.63      0.00
    2    6   66     -1.08      0.00
    4    6   66     12.14      0.00
    1    7   66     -2.39      0.00
    3    7   66     -7.20      0.00
    1    2   67     -1.75      0.00
    0    3   67     -4.94      0.00
    2    3   67     -1.15      0.00
    1    4   67     -0.75      0.00
    3    4   67      1.66      0.00
    0    5   67     -1.79      0.00
    2    5   67      4.00      0.00
    4    5   67      1.36      0.00
    1    6   67      2.95      0.00
    3    6   67     -2.83      0.00
    0    7   67      8.82      0.00
    2    2   68      1.86      0.00
    1    3   68      4.33      0.00
    0    4   68     -4.17      0.00
    2    4   68     -1.17      0.00
    4    4   68     -2.32      0.00
    1    5   68      1.30      0.00
    3    5   68      1.83      0.00
    0    6   68      7.14      0.00
    1    2   69      7.48      0.00
    0    3   69     -2.22      0.00
    2    3   69      1.36      0.00
    1    4   69      2.65      0.00
    1    3   70      1.33      0.00
    0    1    1     21.68      0.00
   15   16    1     -5.19      0.00
    9   20    1      1.84      0.00
    6   21    1     -0.07      0.00
    1    1    2    162.10      0.00
   11   19    2     -4.23      0.00
    0    1    3    135.50      0.00
   15   16    3      0.02      0.00
    9   20    3      2.00      0.00
    6   21    3      1.50      0.00
    0    0    4     23.68      0.00
   11   19    4      4.01      0.00
   15   16    5     -5.58      0.00
    9   20    5      0.98      0.00
    6   21    5     -2.33      0.00
    6   21    7     -0.28      0.00
   12   18   10     -2.68      0.00
    5   21   10     -6.18      0.00
   12   18   12     -2.45      0.00
    8   20   12     -1.59      0.00
    5   21   12     -5.04      0.00
   10   19   13      2.62      0.00
   13   17   14     -0.92      0.00
    8   20   14     -2.79      0.00
   10   19   15     -4.77      0.00
    4   21   15      1.95      0.00
   14   16   16      4.16      0.00
   13   17   16      4.51      0.00
    7   20   17      2.38      0.00
   15   15   18     -4.80      0.00
   14   16   18     -0.54      0.00
    3   21   18     -0.34      0.00
   11   18   19     -2.94      0.00
    7   20   19      5.90      0.00
    0   21   19     -5.46      0.00
    2   21   19     -0.75      0.00
    9   19   20     -0.43      0.00
    1   21   20     -3.03      0.00
    0   21   21      0.07      0.00
    6   20   22     -1.29      0.00
   12   17   23      2.57      0.00
    8   19   23      1.43      0.00
    5   20   23     -2.03      0.00
   10   18   24     -0.07      0.00
   14   15   25     -2.55      0.00
    4   20   26      1.56      0.00
    3   20   27      2.98      0.00
    2   20   28     -4.08      0.00
    6   19   29      1.44      0.00
    1   20   29     -0.44      0.00
   13   15   30     -3.65      0.00
   10   17   31      2.65      0.00
    5   19   32     -1.35      0.00
   11   16   33     -3.14      0.00
    7   18   33     -3.75      0.00
    4   19   33      3.85      0.00
    9   17   34     -2.85      0.00
    3   19   34      1.43      0.00
   13   14   35     -0.18      0.00
    0   19   35      1.56      0.00
    2   19   35     -3.58      0.00
   10   16   36      0.97      0.00
    6   18   36     -0.06      0.00
    8   17   37     -0.37      0.00
    5   18   37      0.33      0.00
   13   13   38     -5.46      0.00
   12   14   38     -0.40      0.00
   11   15   38      2.40      0.00
    4   18   38      2.76      0.00
    9   16   39      5.46      0.00
    3   18   39     -0.43      0.00
    0   18   40      2.79      0.00
    2   18   40     -4.84      0.00
   11   14   41      1.71      0.00
    5   17   42      0.92      0.00
    7   16   43      2.42      0.00
    4   17   43     -0.68      0.00
   10   14   44      0.93      0.00
    3   17   44      1.36      0.00
    8   15   45     -0.73      0.00
    0   17   45      3.97      0.00
   10   13   47      0.95      0.00
    8   14   48     -2.16      0.00
    2   16   48      0.18      0.00
   11   11   50     -2.07      0.00
   10   12   50      1.17      0.00
    8   13   51     -2.27      0.00
    1   15   52      0.79      0.00
    9   11   54      1.01      0.00
    2   14   54     -0.29      0.00
    7   12   55     -2.12      0.00
    6   12   56      2.43      0.00
    5   12   57      3.03      0.00
    0   13   57     -0.44      0.00
    2   13   57      2.60      0.00
    9    9   58     -4.11      0.00
    4   12   58     -3.84      0.00
    8    9   59     -3.11      0.00
    7   10   59     -0.53      0.00
    0    0   60     -2.55      0.00
    6   10   60     -0.09      0.00
    5   10   61      5.51      0.00
    2   11   61      0.56      0.00
    4   10   62     -5.13      0.00
    0    1   63     -7.94      0.00
    1   10   63     -2.46      0.00
    0    0   64     -9.80      0.00
    3    9   64     -2.97      0.00
    0    1   65      5.54      0.00
    0    9   65      3.18      0.00
    1    1   66      1.40      0.00
    0    8   66      3.71      0.00
    2    8   66      2.85      0.00
    0    1   67      1.83      0.00
    2    7   67      5.00      0.00
    0    0   68      9.79      0.00
    0    2   68     -1.73      0.00
    2    6   68      1.88      0.00
    0    1   69      0.75      0.00
    3    4   69     -2.58      0.00
    0    5   69      1.94      0.00
    2    5   69      3.33      0.00
    1    1   70      8.59      0.00
    0    2   70     -5.14      0.00
    0    4   70      0.17      0.00
    0    1   71      0.16      0.00
    0    0    0      0.00      0.00
# SQUEEZE RESULTS (Version = 130220)
# Note: Data are Listed for all Voids in the P1 Unit Cell
# i.e. Centre of Gravity, Solvent Accessible Volume,
# Recovered number of Electrons in the Void and
# Details about the Squeezed Material
loop_
  _platon_squeeze_void_nr
  _platon_squeeze_void_average_x
  _platon_squeeze_void_average_y
  _platon_squeeze_void_average_z
  _platon_squeeze_void_volume
  _platon_squeeze_void_count_electrons
  _platon_squeeze_void_content
   1 -0.176  0.657  0.052      7120       623 ' '
# Missing Reflections Below sin(th)/lambda = 0.25
loop_
  _platon_missing_refln_index_h
  _platon_missing_refln_index_k
  _platon_missing_refln_index_l
  _platon_missing_refln_theta
    0    1    1     1.307
    1    1    2     1.927
    0    1    3     1.702
    0    0    4     1.541
_platon_squeeze_void_probe_radius                  1.20
_platon_squeeze_details
)
TITL mo_djb_07_18a_150I 41/a m d   R = 0.11
CELL   16.3069   16.3069   52.8520     90.00     90.00     90.00
SPGR I41/amd
# Solvent Accessible Volume =      7067
# Electrons Found in S.A.V. =       621
# Note: Atoms in Void are Labelled as Cxxx and Qxxx for all Others
Q101 1.000 0.983 0.091 !       2.06 eA-3
C102 1.000 0.969 0.134 !       1.67 eA-3
C103 0.216 0.746 0.102 !       1.37 eA-3
Q104 0.500 0.744 0.117 !       1.35 eA-3
Q105 0.818 0.889 0.001 !       1.31 eA-3
C106 0.975 0.955 0.112 !       1.31 eA-3
Q107 0.935 1.004 0.288 !       1.14 eA-3
Q108 1.000 0.317 0.173 !       1.14 eA-3
Q109 0.156 0.644 0.006 !       1.13 eA-3
Q110 0.730 0.295 0.155 !       1.11 eA-3
Q111 0.386 0.549 0.413 !       1.09 eA-3
C112 1.000 0.582 0.090 !       1.03 eA-3
Q113 0.065 0.418 0.288 !       0.97 eA-3
Q114 1.000 0.260 0.211 !       0.96 eA-3
Q115 0.766 0.609 0.203 !       0.94 eA-3
Q116 0.926 0.436 0.275 !       0.91 eA-3
Q117 1.000 0.249 0.113 !       0.87 eA-3
C118 0.850 0.747 0.016 !       0.87 eA-3
Q119 0.234 0.094 0.363 !       0.81 eA-3
C120 1.000 0.477 0.182 !       0.79 eA-3
C121 0.890 0.202 0.382 !       0.76 eA-3
C122 1.000 0.106 0.355 !       0.75 eA-3
Q123 0.500 0.749 0.090 !       0.74 eA-3
Q124 0.413 0.544 0.081 !       0.73 eA-3
Q125 0.230 0.827 0.259 !       0.71 eA-3
C126 0.982 0.046 0.169 !       0.70 eA-3
Q127 0.252 0.962 0.143 !       0.69 eA-3
Q128 0.344 0.113 0.015 !       0.68 eA-3
Q129 0.684 0.028 0.145 !       0.67 eA-3
C130 0.513 0.528 0.003 !       0.66 eA-3
Q131 1.000 0.484 0.302 !       0.66 eA-3
Q132 0.187 0.252 0.039 !       0.64 eA-3
Q133 0.432 0.750 0.051 !       0.64 eA-3
C134 0.417 0.625 0.390 !       0.64 eA-3
Q135 0.361 0.089 0.031 !       0.64 eA-3
Q136 0.842 0.346 0.449 !       0.63 eA-3
Q137 1.000 0.255 0.090 !       0.62 eA-3
C138 0.400 0.169 0.103 !       0.61 eA-3
Q139 0.500 0.847 0.172 !       0.60 eA-3
Q140 0.801 0.404 0.274 !       0.59 eA-3
Q141 0.820 0.012 0.136 !       0.59 eA-3
C142 0.390 0.764 0.469 !       0.57 eA-3
Q143 0.315 0.533 0.118 !       0.57 eA-3
Q144 0.815 0.033 0.618 !       0.57 eA-3
Q145 0.500 0.085 0.110 !       0.56 eA-3
C146 0.963 0.754 0.023 !       0.55 eA-3
C147 0.418 0.747 0.477 !       0.55 eA-3
Q148 0.500 0.121 0.209 !       0.55 eA-3
Q149 0.834 0.059 0.278 !       0.54 eA-3
Q150 0.346 0.828 0.469 !       0.54 eA-3
Q151 0.207 0.919 0.875 !       0.54 eA-3
C152 0.840 0.753 0.430 !       0.54 eA-3
Q153 0.780 0.669 0.004 !       0.53 eA-3
Q154 0.375 0.280 0.422 !       0.53 eA-3
Q155 0.288 0.220 0.473 !       0.53 eA-3
Q156 0.183 0.944 0.200 !       0.53 eA-3
C157 0.218 0.244 0.230 !       0.52 eA-3
Q158 0.767 0.535 0.040 !       0.52 eA-3
C159 0.869 0.249 0.473 !       0.52 eA-3
Q160 0.317 0.549 0.137 !       0.51 eA-3
Q161 0.767 0.954 0.187 !       0.51 eA-3
Q162 0.443 1.000 0.077 !       0.51 eA-3
C163 1.000 0.068 0.203 !       0.50 eA-3
)
;
_shelx_fab_checksum              23393
_platon_squeeze_details          ?
loop_
_platon_squeeze_void_nr
_platon_squeeze_void_average_x
_platon_squeeze_void_average_y
_platon_squeeze_void_average_z
_platon_squeeze_void_volume
_platon_squeeze_void_count_electrons
_platon_squeeze_void_content
1 -0.176 0.657 0.052 7120 623 ' '

_platon_squeeze_void_probe_radius 1.20
_olex2_submission_special_instructions 'No special instructions were received'
####################################################################### 
# 
# This file contains crystal structure data downloaded from the 
# Cambridge Structural Database (CSD) hosted by the Cambridge 
# Crystallographic Data Centre (CCDC).
# 
# Full information about CCDC data access policies and citation 
# guidelines are available at http://www.ccdc.cam.ac.uk/access/V1 
# 
# Audit and citation data items may have been added by the CCDC. 
# Please retain this information to preserve the provenance of 
# this file and to allow appropriate attribution of the data. 
# 
#######################################################################

data_MIL53_Fe_DMF
_audit_block_doi                 10.5517/ccdc.csd.cc28394v
_database_code_depnum_ccdc_archive 'CCDC 2088536'
loop_
_citation_id
_citation_doi
_citation_year
1 10.33774/chemrxiv-2021-lkt60 2021
loop_
_audit_author_name
_audit_author_address
'Claire Wilson'
;University of Glasgow
United Kingdom
;
_audit_update_record             
;
2021-06-09 deposited with the CCDC.	2021-10-12 downloaded from the CCDC.
;
#mo_em_01_75a_150k_0m_4_sq
_audit_creation_date             2019-08-05
_audit_creation_method           
;
Olex2 1.2
(compiled 2018.05.29 svn.r3508 for OlexSys, GUI svn.r5506)
;
_shelx_SHELXL_version_number     2018/3

# start Validation Reply Form
_vrf_PLAT420_MIL53_Fe_DMF        
;
PROBLEM: D-H Without Acceptor       O3       --H3       .     Please Check 
RESPONSE: H3 points towards lattice solvent (DMF) which was accounted for
using SQUEEZE.
;
# end Validation Reply Form
_chemical_name_common            ?
_chemical_name_systematic        ?
_chemical_formula_moiety         'C8 H5 Fe1 O5'
_chemical_formula_sum            'C8 H5 Fe1 O5'
_chemical_formula_weight         236.97
_chemical_melting_point          ?
loop_
_atom_type_symbol
_atom_type_description
_atom_type_scat_dispersion_real
_atom_type_scat_dispersion_imag
_atom_type_scat_source
C C 0.0033 0.0016 'International Tables Vol C Tables 4.2.6.8 and 6.1.1.4'
H H 0.0000 0.0000 'International Tables Vol C Tables 4.2.6.8 and 6.1.1.4'
Fe Fe 0.3463 0.8444 'International Tables Vol C Tables 4.2.6.8 and 6.1.1.4'
O O 0.0106 0.0060 'International Tables Vol C Tables 4.2.6.8 and 6.1.1.4'

_shelx_space_group_comment       
;
The symmetry employed for this shelxl refinement is uniquely defined
by the following loop, which should always be used as a source of
symmetry information in preference to the above space-group names.
They are only intended as comments.
;
_space_group_crystal_system      triclinic
_space_group_IT_number           2
_space_group_name_H-M_alt        'P -1'
_space_group_name_Hall           '-P 1'
loop_
_space_group_symop_operation_xyz
'x, y, z'
'-x, -y, -z'

_cell_length_a                   6.8403(12)
_cell_length_b                   10.7142(18)
_cell_length_c                   10.7928(18)
_cell_angle_alpha                117.292(6)
_cell_angle_beta                 94.188(7)
_cell_angle_gamma                103.254(6)
_cell_volume                     669.5(2)
_cell_formula_units_Z            2
_cell_measurement_reflns_used    2295
_cell_measurement_temperature    150
_cell_measurement_theta_max      28.166
_cell_measurement_theta_min      3.127
_shelx_estimated_absorpt_T_max   0.967
_shelx_estimated_absorpt_T_min   0.841
_exptl_absorpt_coefficient_mu    1.119
_exptl_absorpt_correction_T_max  0.745687
_exptl_absorpt_correction_T_min  0.637354
_exptl_absorpt_correction_type   multi-scan
_exptl_absorpt_process_details   
;
 TWINABS-2012/1 (Bruker,2012) was used for absorption correction.

Final HKLF 4 output contains 13960 reflections, Rint = 0.0542
 (7774 with I > 3sig(I), Rint = 0.0432)
;
_exptl_absorpt_special_details   ?
_exptl_crystal_colour            yellow
_exptl_crystal_colour_primary    yellow
_exptl_crystal_density_diffrn    1.175
_exptl_crystal_density_meas      ?
_exptl_crystal_density_method    ?
_exptl_crystal_description       column
_exptl_crystal_F_000             238
_exptl_crystal_size_max          0.16
_exptl_crystal_size_mid          0.04
_exptl_crystal_size_min          0.03
_exptl_transmission_factor_max   ?
_exptl_transmission_factor_min   ?
_diffrn_reflns_av_R_equivalents  0.0542
_diffrn_reflns_av_unetI/netI     0.0694
_diffrn_reflns_Laue_measured_fraction_full 0.997
_diffrn_reflns_Laue_measured_fraction_max 0.994
_diffrn_reflns_limit_h_max       ?
_diffrn_reflns_limit_h_min       ?
_diffrn_reflns_limit_k_max       ?
_diffrn_reflns_limit_k_min       ?
_diffrn_reflns_limit_l_max       ?
_diffrn_reflns_limit_l_min       ?
_diffrn_reflns_number            13960
_diffrn_reflns_point_group_measured_fraction_full 0.997
_diffrn_reflns_point_group_measured_fraction_max 0.994
_diffrn_reflns_theta_full        25.242
_diffrn_reflns_theta_max         28.252
_diffrn_reflns_theta_min         2.228
_diffrn_ambient_temperature      150
_diffrn_detector                 'charge integrating pixel array detector'
_diffrn_detector_area_resol_mean 7.4074
_diffrn_detector_type            'Bruker PHOTON II'
_diffrn_measured_fraction_theta_full 0.997
_diffrn_measured_fraction_theta_max 0.994
_diffrn_measurement_device       'four-circle diffractometer'
_diffrn_measurement_device_type  'Bruker D8 VENTURE'
_diffrn_measurement_method       '\f and \w scans'
_diffrn_radiation_collimation    'focusing mirrors'
_diffrn_radiation_monochromator  'multilayer mirror optics'
_diffrn_radiation_type           MoK\a
_diffrn_radiation_wavelength     0.71073
_diffrn_source                   'microfocus sealed tube'
_diffrn_source_type              'INCOATEC I\ms 3.0'
_diffrn_standards_number         0
_reflns_Friedel_coverage         0.000
_reflns_Friedel_fraction_full    .
_reflns_Friedel_fraction_max     .
_reflns_number_gt                2479
_reflns_number_total             3285
_reflns_special_details          
;
 Reflections were merged by SHELXL according to the crystal
 class for the calculation of statistics and refinement.
 
 Structure factors included contributions from the .fab file.
 
 _reflns_Friedel_fraction is defined as the number of unique
 Friedel pairs measured divided by the number that would be
 possible theoretically, ignoring centric projections and
 systematic absences.
;
_reflns_threshold_expression     'I > 2\s(I)'
_computing_cell_refinement       'SAINT V8.37A (Bruker-AXS, 2016)'
_computing_data_collection       'APEX3 Ver. 2016.9-0 (Bruker-AXS, 2016)'
_computing_data_reduction        'APEX3 Ver. 2016.9-0 (Bruker-AXS, 2016)'
_computing_molecular_graphics    'Olex2 (Dolomanov et al., 2009)'
_computing_publication_material  'Olex2 (Dolomanov et al., 2009)'
_computing_structure_refinement  'XL (Sheldrick, 2008)'
_computing_structure_solution    'SHELXT 2014/5 (Sheldrick, 2014)'
_refine_diff_density_max         0.917
_refine_diff_density_min         -0.548
_refine_diff_density_rms         0.108
_refine_ls_extinction_coef       .
_refine_ls_extinction_method     none
_refine_ls_goodness_of_fit_ref   1.040
_refine_ls_hydrogen_treatment    mixed
_refine_ls_matrix_type           full
_refine_ls_number_parameters     134
_refine_ls_number_reflns         3285
_refine_ls_number_restraints     0
_refine_ls_R_factor_all          0.0826
_refine_ls_R_factor_gt           0.0599
_refine_ls_restrained_S_all      1.040
_refine_ls_shift/su_max          0.000
_refine_ls_shift/su_mean         0.000
_refine_ls_structure_factor_coef Fsqd
_refine_ls_weighting_details     
'w=1/[\s^2^(Fo^2^)+(0.0458P)^2^+2.1623P] where P=(Fo^2^+2Fc^2^)/3'
_refine_ls_weighting_scheme      calc
_refine_ls_wR_factor_gt          0.1295
_refine_ls_wR_factor_ref         0.1366
_refine_special_details          ?
_olex2_refinement_description    
;
1. Fixed Uiso
 At 1.2 times of:
  All C(H) groups
2.a Aromatic/amide H refined with riding coordinates:
 C3(H3A), C4(H4), C3A(H3AA), C4A(H4A)
;
_atom_sites_solution_hydrogens   mixed
_atom_sites_solution_primary     ?
_atom_sites_solution_secondary   ?
loop_
_atom_site_label
_atom_site_type_symbol
_atom_site_fract_x
_atom_site_fract_y
_atom_site_fract_z
_atom_site_U_iso_or_equiv
_atom_site_adp_type
_atom_site_occupancy
_atom_site_site_symmetry_order
_atom_site_calc_flag
_atom_site_refinement_flags_posn
_atom_site_refinement_flags_adp
_atom_site_refinement_flags_occupancy
_atom_site_disorder_assembly
_atom_site_disorder_group
Fe1 Fe 0.500000 0.500000 0.500000 0.01572(19) Uani 1 2 d S T P . .
Fe2 Fe 1.000000 0.500000 0.500000 0.01766(19) Uani 1 2 d S T P . .
O1 O 0.6675(4) 0.6903(3) 0.6735(3) 0.0236(6) Uani 1 1 d . . . . .
O2 O 0.9736(4) 0.6499(3) 0.6932(3) 0.0251(6) Uani 1 1 d . . . . .
O3 O 0.2630(4) 0.5111(3) 0.5897(3) 0.0205(6) Uani 1 1 d . . . . .
C1 C 0.8507(6) 0.7254(4) 0.7351(4) 0.0222(8) Uani 1 1 d . . . . .
C2 C 0.9291(5) 0.8679(4) 0.8732(4) 0.0239(9) Uani 1 1 d . . . . .
C3 C 0.8011(6) 0.9559(5) 0.9245(4) 0.0304(10) Uani 1 1 d . . . . .
H3A H 0.665147 0.925482 0.872629 0.036 Uiso 1 1 calc R . . . .
C4 C 0.8717(6) 1.0882(4) 1.0515(4) 0.0316(10) Uani 1 1 d . . . . .
H4 H 0.784331 1.148427 1.086661 0.038 Uiso 1 1 calc R . . . .
O1A O 0.4282(4) 0.6223(3) 0.4178(3) 0.0230(6) Uani 1 1 d . . . . .
O2A O 1.1359(4) 0.6747(3) 0.4709(3) 0.0272(6) Uani 1 1 d . . . . .
C1A C 0.3174(6) 0.7079(4) 0.4551(4) 0.0210(8) Uani 1 1 d . . . . .
C2A C 0.4113(6) 0.8599(4) 0.4778(4) 0.0222(8) Uani 1 1 d . . . . .
C3A C 0.6241(6) 0.9166(5) 0.5104(5) 0.0296(9) Uani 1 1 d . . . . .
H3AA H 0.707816 0.859840 0.517835 0.036 Uiso 1 1 calc R . . . .
C4A C 0.7131(6) 1.0576(5) 0.5321(5) 0.0287(9) Uani 1 1 d . . . . .
H4A H 0.858228 1.097324 0.553614 0.034 Uiso 1 1 calc R . . . .
H3 H 0.302(6) 0.541(5) 0.678(5) 0.019(11) Uiso 1 1 d . . . . .

loop_
_atom_site_aniso_label
_atom_site_aniso_U_11
_atom_site_aniso_U_22
_atom_site_aniso_U_33
_atom_site_aniso_U_23
_atom_site_aniso_U_13
_atom_site_aniso_U_12
Fe1 0.0157(3) 0.0097(3) 0.0107(3) 0.0002(3) 0.0032(3) -0.0055(3)
Fe2 0.0168(4) 0.0081(3) 0.0153(4) -0.0010(3) 0.0075(3) -0.0053(3)
O1 0.0209(13) 0.0138(12) 0.0149(12) -0.0050(10) 0.0008(10) -0.0052(10)
O2 0.0227(13) 0.0188(13) 0.0149(12) -0.0044(10) 0.0061(10) -0.0002(11)
O3 0.0190(12) 0.0178(13) 0.0118(12) 0.0009(10) 0.0058(10) -0.0041(10)
C1 0.0244(18) 0.0153(17) 0.0117(16) -0.0021(14) 0.0077(14) -0.0034(14)
C2 0.0154(16) 0.0171(18) 0.0190(18) -0.0035(15) 0.0061(14) -0.0045(14)
C3 0.0133(16) 0.029(2) 0.023(2) -0.0036(17) 0.0015(15) -0.0036(15)
C4 0.0175(17) 0.024(2) 0.026(2) -0.0081(16) 0.0079(16) 0.0014(15)
O1A 0.0260(14) 0.0212(13) 0.0202(13) 0.0110(11) 0.0093(11) 0.0010(11)
O2A 0.0201(13) 0.0179(13) 0.0404(16) 0.0144(12) 0.0102(12) -0.0016(11)
C1A 0.0191(17) 0.0183(18) 0.0199(17) 0.0095(15) 0.0027(14) -0.0046(14)
C2A 0.0183(17) 0.0235(19) 0.0235(18) 0.0171(16) -0.0011(15) -0.0065(15)
C3A 0.0182(18) 0.027(2) 0.047(3) 0.025(2) 0.0026(18) 0.0005(16)
C4A 0.0159(17) 0.031(2) 0.040(2) 0.025(2) 0.0014(16) -0.0070(16)

_geom_special_details            
;
 All esds (except the esd in the dihedral angle between two l.s. planes)
 are estimated using the full covariance matrix.  The cell esds are taken
 into account individually in the estimation of esds in distances, angles
 and torsion angles; correlations between esds in cell parameters are only
 used when they are defined by crystal symmetry.  An approximate (isotropic)
 treatment of cell esds is used for estimating esds involving l.s. planes.
;
loop_
_geom_bond_atom_site_label_1
_geom_bond_atom_site_label_2
_geom_bond_distance
_geom_bond_site_symmetry_2
_geom_bond_publ_flag
Fe1 O1 2.023(2) . ?
Fe1 O1 2.023(2) 2_666 ?
Fe1 O3 1.947(2) 2_666 ?
Fe1 O3 1.947(2) . ?
Fe1 O1A 2.011(3) . ?
Fe1 O1A 2.011(3) 2_666 ?
Fe2 O2 2.019(2) . ?
Fe2 O2 2.019(2) 2_766 ?
Fe2 O3 1.931(3) 1_655 ?
Fe2 O3 1.931(3) 2_666 ?
Fe2 O2A 2.062(3) 2_766 ?
Fe2 O2A 2.062(3) . ?
O1 C1 1.260(5) . ?
O2 C1 1.263(5) . ?
O3 H3 0.85(4) . ?
C1 C2 1.503(5) . ?
C2 C3 1.390(6) . ?
C2 C4 1.390(5) 2_777 ?
C3 H3A 0.9500 . ?
C3 C4 1.389(5) . ?
C4 H4 0.9500 . ?
O1A C1A 1.266(5) . ?
O2A C1A 1.258(4) 1_655 ?
C1A C2A 1.501(5) . ?
C2A C3A 1.391(5) . ?
C2A C4A 1.391(6) 2_676 ?
C3A H3AA 0.9500 . ?
C3A C4A 1.393(5) . ?
C4A H4A 0.9500 . ?

loop_
_geom_angle_atom_site_label_1
_geom_angle_atom_site_label_2
_geom_angle_atom_site_label_3
_geom_angle
_geom_angle_site_symmetry_1
_geom_angle_site_symmetry_3
_geom_angle_publ_flag
O1 Fe1 O1 180.00(15) 2_666 . ?
O3 Fe1 O1 90.86(10) 2_666 . ?
O3 Fe1 O1 89.14(10) . . ?
O3 Fe1 O1 90.86(10) . 2_666 ?
O3 Fe1 O1 89.14(10) 2_666 2_666 ?
O3 Fe1 O3 180.0 . 2_666 ?
O3 Fe1 O1A 90.14(11) 2_666 2_666 ?
O3 Fe1 O1A 89.86(11) 2_666 . ?
O3 Fe1 O1A 89.86(11) . 2_666 ?
O3 Fe1 O1A 90.14(11) . . ?
O1A Fe1 O1 87.48(11) . . ?
O1A Fe1 O1 92.52(11) . 2_666 ?
O1A Fe1 O1 92.52(11) 2_666 . ?
O1A Fe1 O1 87.48(11) 2_666 2_666 ?
O1A Fe1 O1A 180.0 2_666 . ?
O2 Fe2 O2 180.0 . 2_766 ?
O2 Fe2 O2A 87.04(11) . . ?
O2 Fe2 O2A 92.96(11) 2_766 . ?
O2 Fe2 O2A 92.96(11) . 2_766 ?
O2 Fe2 O2A 87.04(11) 2_766 2_766 ?
O3 Fe2 O2 92.05(11) 2_666 . ?
O3 Fe2 O2 92.05(11) 1_655 2_766 ?
O3 Fe2 O2 87.95(11) 2_666 2_766 ?
O3 Fe2 O2 87.95(11) 1_655 . ?
O3 Fe2 O3 180.0 2_666 1_655 ?
O3 Fe2 O2A 89.36(11) 1_655 2_766 ?
O3 Fe2 O2A 90.64(11) 1_655 . ?
O3 Fe2 O2A 90.64(11) 2_666 2_766 ?
O3 Fe2 O2A 89.36(11) 2_666 . ?
O2A Fe2 O2A 180.0 . 2_766 ?
C1 O1 Fe1 128.6(2) . . ?
C1 O2 Fe2 133.8(3) . . ?
Fe1 O3 H3 109(3) . . ?
Fe2 O3 Fe1 123.73(14) 1_455 . ?
Fe2 O3 H3 126(3) 1_455 . ?
O1 C1 O2 125.9(3) . . ?
O1 C1 C2 117.2(3) . . ?
O2 C1 C2 116.8(3) . . ?
C3 C2 C1 119.5(4) . . ?
C3 C2 C4 120.2(3) . 2_777 ?
C4 C2 C1 120.3(3) 2_777 . ?
C2 C3 H3A 119.9 . . ?
C4 C3 C2 120.1(4) . . ?
C4 C3 H3A 119.9 . . ?
C2 C4 H4 120.2 2_777 . ?
C3 C4 C2 119.6(4) . 2_777 ?
C3 C4 H4 120.2 . . ?
C1A O1A Fe1 130.3(2) . . ?
C1A O2A Fe2 125.4(3) 1_655 . ?
O1A C1A C2A 116.4(3) . . ?
O2A C1A O1A 125.4(3) 1_455 . ?
O2A C1A C2A 118.2(4) 1_455 . ?
C3A C2A C1A 118.7(4) . . ?
C4A C2A C1A 120.3(3) 2_676 . ?
C4A C2A C3A 120.9(4) 2_676 . ?
C2A C3A H3AA 120.4 . . ?
C2A C3A C4A 119.3(4) . . ?
C4A C3A H3AA 120.3 . . ?
C2A C4A C3A 119.8(3) 2_676 . ?
C2A C4A H4A 120.1 2_676 . ?
C3A C4A H4A 120.1 . . ?

_shelx_res_file                  
;
TITL mo_em_01_75a_150k_0m_4_a.res in P-1
    mo_em_01_75a_150k_0m_4_sq.res
    created by SHELXL-2018/3 at 13:49:47 on 05-Aug-2019
REM Old TITL mo_EM_01_75A_150K_0m_4 in P-1
REM SHELXT solution in P-1
REM R1 0.182, Rweak 0.014, Alpha 0.051, Orientation as input
REM Formula found by SHELXT: C10 O6 Fe
CELL 0.71073 6.8403 10.7142 10.7928 117.292 94.188 103.254
ZERR 1 0.0012 0.0018 0.0018 0.006 0.007 0.006
LATT 1
SFAC C H Fe O
UNIT 16 10 2 10

L.S. 5 0 47
PLAN  20
SIZE 0.03 0.04 0.16
TEMP -123.15
BOND $H
list 4
ABIN
fmap 2 53
acta
REM <olex2.extras>
REM <HklSrc "%.\\mo_EM_01_75A_150K_0m_4_sq.hkl">
REM </olex2.extras>

WGHT    0.045800    2.162300
FVAR       0.90683
FE1   3    0.500000    0.500000    0.500000    10.50000    0.01573    0.00965 =
         0.01068    0.00021    0.00315   -0.00548
FE2   3    1.000000    0.500000    0.500000    10.50000    0.01682    0.00813 =
         0.01530   -0.00099    0.00750   -0.00532
O1    4    0.667486    0.690331    0.673538    11.00000    0.02088    0.01383 =
         0.01487   -0.00505    0.00085   -0.00516
O2    4    0.973580    0.649930    0.693218    11.00000    0.02267    0.01881 =
         0.01494   -0.00444    0.00611   -0.00019
O3    4    0.263038    0.511144    0.589715    11.00000    0.01898    0.01780 =
         0.01182    0.00094    0.00578   -0.00414
C1    1    0.850734    0.725370    0.735105    11.00000    0.02437    0.01526 =
         0.01172   -0.00212    0.00773   -0.00338
C2    1    0.929081    0.867858    0.873157    11.00000    0.01538    0.01706 =
         0.01901   -0.00354    0.00612   -0.00454
C3    1    0.801131    0.955901    0.924504    11.00000    0.01331    0.02921 =
         0.02250   -0.00359    0.00153   -0.00357
AFIX  43
H3A   2    0.665147    0.925482    0.872629    11.00000   -1.20000
AFIX   0
C4    1    0.871705    1.088241    1.051489    11.00000    0.01753    0.02422 =
         0.02564   -0.00814    0.00794    0.00144
AFIX  43
H4    2    0.784331    1.148427    1.086661    11.00000   -1.20000
AFIX   0
O1A   4    0.428184    0.622295    0.417795    11.00000    0.02602    0.02122 =
         0.02023    0.01097    0.00931    0.00095
O2A   4    1.135861    0.674711    0.470874    11.00000    0.02011    0.01786 =
         0.04038    0.01436    0.01021   -0.00164
C1A   1    0.317410    0.707916    0.455058    11.00000    0.01911    0.01828 =
         0.01986    0.00947    0.00273   -0.00463
C2A   1    0.411257    0.859889    0.477835    11.00000    0.01828    0.02349 =
         0.02352    0.01710   -0.00112   -0.00646
C3A   1    0.624081    0.916639    0.510435    11.00000    0.01822    0.02709 =
         0.04736    0.02479    0.00257    0.00049
AFIX  43
H3AA  2    0.707816    0.859840    0.517835    11.00000   -1.20000
AFIX   0
C4A   1    0.713095    1.057650    0.532114    11.00000    0.01587    0.03103 =
         0.04005    0.02517    0.00138   -0.00705
AFIX  43
H4A   2    0.858228    1.097324    0.553614    11.00000   -1.20000
AFIX   0
H3    2    0.301819    0.541497    0.677552    11.00000    0.01856
HKLF 4


REM  mo_em_01_75a_150k_0m_4_a.res in P-1
REM wR2 = 0.136576, GooF = S = 1.04026, Restrained GooF = 1.04026 for all data
REM R1 = 0.059934 for 2479 Fo > 4sig(Fo) and 0.082634 for all 3285 data
REM 134 parameters refined using 0 restraints

END

WGHT      0.0467      2.1690

REM Highest difference peak  0.917,  deepest hole -0.548,  1-sigma level  0.108
Q1    1   0.5042  0.5008  0.4038  11.00000  0.05    0.92
Q2    1   0.9966  0.4998  0.6007  11.00000  0.05    0.77
Q3    1   0.5109  0.5206  0.3359  11.00000  0.05    0.52
Q4    1   0.3812  0.6186  0.8793  11.00000  0.05    0.50
Q5    1   0.9403  0.6571  0.7590  11.00000  0.05    0.49
Q6    1   0.8932  0.8406  0.6055  11.00000  0.05    0.49
Q7    1   0.9808  1.1005  1.0591  11.00000  0.05    0.45
Q8    1   0.4678  0.5849  0.4745  11.00000  0.05    0.44
Q9    1   1.0933  0.5975  0.4964  11.00000  0.05    0.44
Q10   1   0.8787  0.4360  0.4608  11.00000  0.05    0.42
Q11   1   1.0555  0.4235  0.5350  11.00000  0.05    0.42
Q12   1   0.3852  0.8129  0.5063  11.00000  0.05    0.41
Q13   1   0.3097  0.7941  0.4426  11.00000  0.05    0.41
Q14   1   0.3525  0.8779  0.4227  11.00000  0.05    0.41
Q15   1   0.6567  0.6630  0.7373  11.00000  0.05    0.41
Q16   1   0.8909  0.8207  0.9449  11.00000  0.05    0.41
Q17   1   0.8671  0.7967  0.7824  11.00000  0.05    0.41
Q18   1   0.8861  0.4767  0.4238  11.00000  0.05    0.40
Q19   1   0.1937  0.4082  0.5511  11.00000  0.05    0.40
Q20   1   0.3879  0.6392  0.4965  11.00000  0.05    0.40
;
_shelx_res_checksum              8216
_shelx_fab_file                  
;
    1    0    0    -19.44      0.00
    2    0    0     -4.96      0.00
    3    0    0      3.94      0.00
    4    0    0     -4.43      0.00
    5    0    0      0.69      0.00
    6    0    0      0.34      0.00
    7    0    0     -0.51      0.00
    8    0    0      0.81      0.00
   -8    1    0     -1.68      0.00
   -7    1    0      2.06      0.00
   -6    1    0     -2.48      0.00
   -5    1    0     -0.42      0.00
   -4    1    0      1.37      0.00
   -3    1    0     -0.74      0.00
   -2    1    0      6.37      0.00
   -1    1    0     26.09      0.00
    1    1    0    -11.39      0.00
    2    1    0      3.46      0.00
    3    1    0     -1.93      0.00
    4    1    0      0.38      0.00
    5    1    0     -0.67      0.00
    6    1    0      1.89      0.00
    7    1    0     -2.03      0.00
    8    1    0      0.09      0.00
   -8    2    0      1.34      0.00
   -7    2    0     -1.86      0.00
   -6    2    0      2.16      0.00
   -5    2    0     -1.62      0.00
   -4    2    0      3.99      0.00
   -3    2    0     -0.41      0.00
   -2    2    0     -7.79      0.00
   -1    2    0     -1.07      0.00
    0    2    0     -6.63      0.00
    1    2    0      7.50      0.00
    2    2    0      7.32      0.00
    3    2    0     -4.11      0.00
    4    2    0      3.91      0.00
    5    2    0      0.06      0.00
    6    2    0     -3.68      0.00
    7    2    0      0.84      0.00
    8    2    0      0.16      0.00
   -9    3    0      1.49      0.00
   -8    3    0     -0.62      0.00
   -7    3    0      0.64      0.00
   -6    3    0     -1.93      0.00
   -5    3    0      2.95      0.00
   -4    3    0     -6.95      0.00
   -3    3    0      2.45      0.00
   -2    3    0      7.46      0.00
   -1    3    0     -8.46      0.00
    0    3    0      9.50      0.00
    1    3    0      2.77      0.00
    2    3    0     -8.07      0.00
    3    3    0      4.05      0.00
    4    3    0     -3.50      0.00
    5    3    0     -3.06      0.00
    6    3    0      3.16      0.00
    7    3    0     -0.63      0.00
   -9    4    0     -0.69      0.00
   -8    4    0      0.36      0.00
   -7    4    0     -1.13      0.00
   -6    4    0      0.85      0.00
   -5    4    0     -2.31      0.00
   -4    4    0      5.44      0.00
   -3    4    0     -2.71      0.00
   -2    4    0     -3.71      0.00
   -1    4    0      6.57      0.00
    0    4    0     -7.36      0.00
    1    4    0      1.39      0.00
    2    4    0     -0.73      0.00
    3    4    0      0.61      0.00
    4    4    0      0.18      0.00
    5    4    0      2.21      0.00
    6    4    0      0.26      0.00
    7    4    0     -0.63      0.00
   -9    5    0     -1.46      0.00
   -8    5    0     -0.22      0.00
   -7    5    0     -0.21      0.00
   -6    5    0      1.26      0.00
   -5    5    0      0.04      0.00
   -4    5    0     -2.72      0.00
   -3    5    0      0.93      0.00
   -2    5    0     -0.41      0.00
   -1    5    0     -4.39      0.00
    0    5    0      4.55      0.00
    1    5    0     -4.46      0.00
    2    5    0      3.63      0.00
    3    5    0     -2.01      0.00
    4    5    0      0.91      0.00
    5    5    0      1.92      0.00
    6    5    0     -2.96      0.00
   -8    6    0     -0.18      0.00
   -7    6    0      1.99      0.00
   -6    6    0     -1.37      0.00
   -5    6    0     -1.02      0.00
   -4    6    0      0.46      0.00
   -3    6    0     -1.37      0.00
   -2    6    0      2.81      0.00
   -1    6    0      0.74      0.00
    0    6    0     -0.33      0.00
    1    6    0      2.14      0.00
    2    6    0     -1.41      0.00
    3    6    0      1.60      0.00
    4    6    0      0.74      0.00
    5    6    0     -1.50      0.00
    6    6    0      1.66      0.00
   -8    7    0      0.07      0.00
   -7    7    0      2.62      0.00
   -6    7    0     -0.86      0.00
   -5    7    0      0.52      0.00
   -4    7    0      1.15      0.00
   -3    7    0     -0.20      0.00
   -2    7    0     -2.19      0.00
   -1    7    0      0.99      0.00
    0    7    0     -2.12      0.00
    1    7    0      0.02      0.00
    2    7    0     -0.01      0.00
    3    7    0     -0.88      0.00
    4    7    0     -1.38      0.00
    5    7    0      1.02      0.00
   -8    8    0      0.95      0.00
   -7    8    0     -1.47      0.00
   -6    8    0     -0.69      0.00
   -5    8    0      1.72      0.00
   -4    8    0     -1.34      0.00
   -3    8    0      0.62      0.00
   -2    8    0      1.85      0.00
   -1    8    0     -0.55      0.00
    0    8    0      1.68      0.00
    1    8    0     -0.88      0.00
    2    8    0      0.83      0.00
    3    8    0     -0.67      0.00
    4    8    0      1.45      0.00
    5    8    0     -0.05      0.00
   -8    9    0     -0.87      0.00
   -7    9    0      2.07      0.00
   -6    9    0     -0.59      0.00
   -5    9    0      0.46      0.00
   -4    9    0      0.95      0.00
   -3    9    0      0.20      0.00
   -2    9    0     -1.07      0.00
   -1    9    0      0.13      0.00
    0    9    0     -0.92      0.00
    1    9    0      0.17      0.00
    2    9    0     -1.80      0.00
    3    9    0      0.05      0.00
    4    9    0     -0.30      0.00
   -7   10    0      0.20      0.00
   -6   10    0     -0.15      0.00
   -5   10    0      1.52      0.00
   -4   10    0     -0.24      0.00
   -3   10    0     -1.49      0.00
   -2   10    0      0.36      0.00
   -1   10    0      0.40      0.00
    0   10    0     -1.15      0.00
    1   10    0     -1.12      0.00
    2   10    0      0.64      0.00
    3   10    0      0.03      0.00
   -6   11    0      0.81      0.00
   -5   11    0     -0.98      0.00
   -4   11    0     -0.15      0.00
   -3   11    0      0.94      0.00
   -2   11    0      0.29      0.00
   -1   11    0     -2.25      0.00
    0   11    0      0.54      0.00
    1   11    0      2.75      0.00
   -5   12    0     -0.78      0.00
   -4   12    0      1.50      0.00
   -3   12    0     -0.42      0.00
   -2   12    0      0.05      0.00
   -1   12    0      0.91      0.00
    0   12    0      0.14      0.00
    2  -13    1     -0.35      0.00
    3  -13    1     -0.75      0.00
   -1  -12    1     -2.96      0.00
    0  -12    1      0.26      0.00
    1  -12    1     -0.08      0.00
    2  -12    1     -0.07      0.00
    3  -12    1     -1.56      0.00
    4  -12    1      1.01      0.00
    5  -12    1     -0.01      0.00
   -2  -11    1     -0.20      0.00
   -1  -11    1      1.48      0.00
    0  -11    1      2.59      0.00
    2  -11    1     -0.12      0.00
    3  -11    1      1.21      0.00
    4  -11    1      1.22      0.00
    5  -11    1     -1.06      0.00
    6  -11    1      1.64      0.00
   -3  -10    1     -0.05      0.00
   -2  -10    1      0.52      0.00
   -1  -10    1      0.29      0.00
    0  -10    1     -2.36      0.00
    1  -10    1      0.87      0.00
    2  -10    1      1.59      0.00
    3  -10    1     -0.76      0.00
    4  -10    1     -0.09      0.00
    5  -10    1      0.75      0.00
    6  -10    1     -0.21      0.00
    7  -10    1      0.67      0.00
   -4   -9    1     -0.03      0.00
   -3   -9    1     -0.66      0.00
   -2   -9    1     -0.84      0.00
   -1   -9    1      0.40      0.00
    0   -9    1     -0.90      0.00
    1   -9    1     -1.18      0.00
    2   -9    1     -1.42      0.00
    3   -9    1      0.03      0.00
    4   -9    1      0.79      0.00
    5   -9    1      1.47      0.00
    6   -9    1      0.29      0.00
    7   -9    1     -0.63      0.00
    8   -9    1     -0.22      0.00
   -5   -8    1     -0.74      0.00
   -4   -8    1      0.89      0.00
   -3   -8    1      0.16      0.00
   -2   -8    1      1.46      0.00
   -1   -8    1     -1.83      0.00
    0   -8    1      2.23      0.00
    1   -8    1     -0.08      0.00
    2   -8    1      1.36      0.00
    3   -8    1      1.46      0.00
    4   -8    1     -1.24      0.00
    5   -8    1     -0.31      0.00
    6   -8    1      0.73      0.00
    7   -8    1     -1.57      0.00
    8   -8    1      0.30      0.00
   -6   -7    1     -0.38      0.00
   -5   -7    1      1.14      0.00
   -4   -7    1     -0.66      0.00
   -3   -7    1     -0.40      0.00
   -2   -7    1     -1.64      0.00
   -1   -7    1      1.79      0.00
    0   -7    1     -1.84      0.00
    1   -7    1      1.82      0.00
    2   -7    1     -1.76      0.00
    3   -7    1     -1.14      0.00
    4   -7    1      1.47      0.00
    5   -7    1      1.77      0.00
    6   -7    1     -0.07      0.00
    7   -7    1      0.54      0.00
    8   -7    1      0.12      0.00
   -6   -6    1      1.22      0.00
   -5   -6    1     -1.79      0.00
   -4   -6    1     -0.50      0.00
   -3   -6    1      1.38      0.00
   -2   -6    1     -1.52      0.00
   -1   -6    1      0.96      0.00
    0   -6    1      1.23      0.00
    1   -6    1     -1.83      0.00
    2   -6    1      3.86      0.00
    3   -6    1      0.74      0.00
    4   -6    1     -1.26      0.00
    5   -6    1      1.43      0.00
    6   -6    1     -2.77      0.00
    7   -6    1      1.00      0.00
    8   -6    1      0.14      0.00
   -7   -5    1      0.83      0.00
   -6   -5    1     -2.75      0.00
   -5   -5    1      1.60      0.00
   -4   -5    1      1.59      0.00
   -3   -5    1     -2.18      0.00
   -2   -5    1      4.23      0.00
   -1   -5    1     -3.00      0.00
    0   -5    1      3.59      0.00
    1   -5    1      1.14      0.00
    2   -5    1     -1.76      0.00
    3   -5    1      0.17      0.00
    4   -5    1     -0.09      0.00
    5   -5    1     -1.51      0.00
    6   -5    1      1.88      0.00
    7   -5    1      0.44      0.00
    8   -5    1      0.54      0.00
   -7   -4    1      0.35      0.00
   -6   -4    1      0.29      0.00
   -5   -4    1      1.30      0.00
   -4   -4    1      0.94      0.00
   -3   -4    1      1.26      0.00
   -2   -4    1     -0.29      0.00
   -1   -4    1      2.45      0.00
    0   -4    1    -10.38      0.00
    1   -4    1      5.47      0.00
    2   -4    1     -1.86      0.00
    3   -4    1     -3.04      0.00
    4   -4    1      4.76      0.00
    5   -4    1     -0.39      0.00
    6   -4    1     -0.25      0.00
    7   -4    1      0.67      0.00
    8   -4    1     -0.25      0.00
    9   -4    1     -1.38      0.00
   -7   -3    1     -0.96      0.00
   -6   -3    1      2.12      0.00
   -5   -3    1      0.93      0.00
   -4   -3    1     -3.77      0.00
   -3   -3    1      3.64      0.00
   -2   -3    1     -5.36      0.00
   -1   -3    1    -10.38      0.00
    0   -3    1     19.25      0.00
    1   -3    1     -9.59      0.00
    2   -3    1      5.31      0.00
    3   -3    1      5.66      0.00
    4   -3    1     -7.50      0.00
    5   -3    1      1.56      0.00
    6   -3    1     -0.51      0.00
    7   -3    1     -0.32      0.00
    8   -3    1     -0.21      0.00
   -8   -2    1     -0.28      0.00
   -7   -2    1      2.36      0.00
   -6   -2    1     -2.89      0.00
   -5   -2    1     -1.16      0.00
   -4   -2    1      3.26      0.00
   -3   -2    1     -1.63      0.00
   -2   -2    1     -0.27      0.00
   -1   -2    1     22.86      0.00
    0   -2    1    -16.19      0.00
    1   -2    1      2.28      0.00
    2   -2    1     -8.23      0.00
    3   -2    1     -6.31      0.00
    4   -2    1      5.93      0.00
    5   -2    1     -1.41      0.00
    6   -2    1      1.93      0.00
    7   -2    1     -1.57      0.00
    8   -2    1      0.80      0.00
   -8   -1    1      0.79      0.00
   -7   -1    1     -2.74      0.00
   -6   -1    1      2.46      0.00
   -5   -1    1     -0.01      0.00
   -4   -1    1      1.72      0.00
   -3   -1    1     -1.80      0.00
   -2   -1    1      4.15      0.00
   -1   -1    1     -6.38      0.00
    0   -1    1    -46.57      0.00
    1   -1    1     11.01      0.00
    2   -1    1      9.14      0.00
    3   -1    1      1.71      0.00
    4   -1    1      0.12      0.00
    5   -1    1      0.92      0.00
    6   -1    1     -3.21      0.00
    7   -1    1      2.61      0.00
    8   -1    1     -1.46      0.00
   -8    0    1      0.28      0.00
   -7    0    1      1.15      0.00
   -6    0    1     -0.77      0.00
   -5    0    1      1.78      0.00
   -4    0    1     -5.26      0.00
   -3    0    1      1.76      0.00
   -2    0    1      2.57      0.00
   -1    0    1    -35.83      0.00
    1    0    1      5.74      0.00
    2    0    1     -9.92      0.00
    3    0    1      3.17      0.00
    4    0    1     -2.07      0.00
    5    0    1     -0.77      0.00
    6    0    1      2.14      0.00
    7    0    1     -0.95      0.00
    8    0    1      0.51      0.00
   -8    1    1     -0.79      0.00
   -7    1    1      0.43      0.00
   -6    1    1     -1.08      0.00
   -5    1    1     -1.59      0.00
   -4    1    1      3.88      0.00
   -3    1    1     -2.31      0.00
   -2    1    1     -1.57      0.00
   -1    1    1     24.09      0.00
    0    1    1    -11.93      0.00
    1    1    1     -9.11      0.00
    2    1    1      0.85      0.00
    3    1    1     -0.76      0.00
    4    1    1     -0.54      0.00
    5    1    1      0.00      0.00
    6    1    1      1.22      0.00
    7    1    1     -0.23      0.00
    8    1    1     -0.26      0.00
   -9    2    1     -0.78      0.00
   -8    2    1      0.94      0.00
   -7    2    1     -1.13      0.00
   -6    2    1      2.08      0.00
   -5    2    1     -0.38      0.00
   -4    2    1     -0.25      0.00
   -3    2    1      2.32      0.00
   -2    2    1     -3.24      0.00
   -1    2    1     -7.15      0.00
    0    2    1      4.57      0.00
    1    2    1     -5.88      0.00
    2    2    1      9.65      0.00
    3    2    1     -4.62      0.00
    4    2    1      2.37      0.00
    5    2    1      2.36      0.00
    6    2    1     -3.00      0.00
    7    2    1     -0.90      0.00
   -9    3    1      0.61      0.00
   -8    3    1     -1.23      0.00
   -7    3    1      1.30      0.00
   -6    3    1     -2.60      0.00
   -5    3    1      2.96      0.00
   -4    3    1     -3.53      0.00
   -3    3    1     -0.83      0.00
   -2    3    1      5.17      0.00
   -1    3    1     -3.38      0.00
    0    3    1     -2.37      0.00
    1    3    1      8.32      0.00
    2    3    1     -7.06      0.00
    3    3    1      1.92      0.00
    4    3    1     -0.76      0.00
    5    3    1     -5.38      0.00
    6    3    1      2.57      0.00
    7    3    1     -0.21      0.00
   -9    4    1      0.72      0.00
   -8    4    1      0.90      0.00
   -7    4    1     -1.58      0.00
   -6    4    1      1.77      0.00
   -5    4    1     -2.70      0.00
   -4    4    1      4.16      0.00
   -3    4    1      0.30      0.00
   -2    4    1     -5.36      0.00
   -1    4    1      6.34      0.00
    0    4    1     -3.60      0.00
    1    4    1     -0.67      0.00
    2    4    1      0.35      0.00
    3    4    1     -0.06      0.00
    4    4    1     -1.23      0.00
    5    4    1      2.49      0.00
    6    4    1      0.55      0.00
    7    4    1     -0.20      0.00
   -9    5    1     -1.14      0.00
   -8    5    1     -0.41      0.00
   -7    5    1     -2.38      0.00
   -6    5    1      0.28      0.00
   -5    5    1      1.63      0.00
   -4    5    1     -3.28      0.00
   -3    5    1      0.51      0.00
   -2    5    1      2.37      0.00
   -1    5    1     -6.89      0.00
    0    5    1      2.78      0.00
    1    5    1     -2.75      0.00
    2    5    1      1.24      0.00
    3    5    1     -0.99      0.00
    4    5    1     -0.24      0.00
    5    5    1      0.81      0.00
    6    5    1     -2.02      0.00
   -8    6    1     -0.51      0.00
   -7    6    1      0.03      0.00
   -6    6    1      0.78      0.00
   -5    6    1     -2.38      0.00
   -4    6    1      1.63      0.00
   -3    6    1     -1.86      0.00
   -2    6    1     -0.69      0.00
   -1    6    1      2.06      0.00
    0    6    1     -0.76      0.00
    1    6    1      1.95      0.00
    2    6    1     -1.89      0.00
    3    6    1      1.06      0.00
    4    6    1      0.63      0.00
    5    6    1      0.34      0.00
    6    6    1      1.06      0.00
   -8    7    1     -0.73      0.00
   -7    7    1      1.54      0.00
   -6    7    1      0.45      0.00
   -5    7    1     -2.20      0.00
   -4    7    1     -0.20      0.00
   -3    7    1      0.84      0.00
   -2    7    1     -1.13      0.00
   -1    7    1      0.88      0.00
    0    7    1     -0.10      0.00
    1    7    1     -1.65      0.00
    2    7    1      1.58      0.00
    3    7    1      0.17      0.00
    4    7    1     -1.87      0.00
    5    7    1      0.87      0.00
   -8    8    1      0.38      0.00
   -7    8    1     -1.59      0.00
   -6    8    1     -1.62      0.00
   -5    8    1      1.82      0.00
   -4    8    1     -1.41      0.00
   -3    8    1      0.51      0.00
   -2    8    1      0.70      0.00
   -1    8    1     -0.91      0.00
    0    8    1      0.42      0.00
    1    8    1      0.33      0.00
    2    8    1      0.95      0.00
    3    8    1     -0.56      0.00
    4    8    1      1.84      0.00
   -7    9    1      2.83      0.00
   -6    9    1     -0.64      0.00
   -5    9    1     -0.58      0.00
   -4    9    1      0.40      0.00
   -3    9    1      0.73      0.00
   -2    9    1     -0.41      0.00
   -1    9    1      1.73      0.00
    0    9    1     -1.33      0.00
    2    9    1     -1.00      0.00
    3    9    1      0.81      0.00
   -7   10    1     -0.17      0.00
   -6   10    1      0.56      0.00
   -5   10    1      0.67      0.00
   -4   10    1     -0.25      0.00
   -3   10    1     -0.44      0.00
   -2   10    1      0.13      0.00
   -1   10    1      1.04      0.00
    0   10    1      0.93      0.00
    1   10    1     -0.72      0.00
    2   10    1      0.21      0.00
   -6   11    1     -0.18      0.00
   -5   11    1      0.42      0.00
   -4   11    1     -0.60      0.00
   -3   11    1      0.59      0.00
   -2   11    1      0.11      0.00
   -1   11    1     -1.73      0.00
    0   11    1     -0.18      0.00
    1   11    1      2.19      0.00
   -4   12    1      0.12      0.00
   -3   12    1     -0.22      0.00
   -2   12    1     -0.45      0.00
    1  -13    2      1.33      0.00
    2  -13    2      0.26      0.00
    3  -13    2      0.89      0.00
    4  -13    2     -0.42      0.00
   -1  -12    2     -1.46      0.00
    0  -12    2      0.24      0.00
    1  -12    2      0.55      0.00
    2  -12    2      0.35      0.00
    3  -12    2     -1.21      0.00
    4  -12    2     -1.98      0.00
    5  -12    2     -0.98      0.00
    6  -12    2     -0.32      0.00
   -3  -11    2      0.73      0.00
   -2  -11    2      0.55      0.00
   -1  -11    2      0.17      0.00
    0  -11    2      3.88      0.00
    1  -11    2     -0.99      0.00
    2  -11    2     -1.31      0.00
    3  -11    2     -0.52      0.00
    4  -11    2      0.07      0.00
    5  -11    2     -0.79      0.00
    6  -11    2      0.62      0.00
    7  -11    2     -0.75      0.00
   -4  -10    2     -0.32      0.00
   -3  -10    2      0.72      0.00
   -2  -10    2     -0.13      0.00
   -1  -10    2      0.98      0.00
    0  -10    2     -1.52      0.00
    1  -10    2      0.91      0.00
    2  -10    2      1.36      0.00
    3  -10    2     -0.17      0.00
    4  -10    2     -0.05      0.00
    5  -10    2     -1.00      0.00
    6  -10    2     -0.68      0.00
    7  -10    2      1.77      0.00
   -4   -9    2      0.31      0.00
   -3   -9    2     -0.85      0.00
   -2   -9    2     -0.01      0.00
   -1   -9    2      0.67      0.00
    0   -9    2     -0.13      0.00
    1   -9    2     -0.55      0.00
    2   -9    2     -0.22      0.00
    3   -9    2     -0.03      0.00
    4   -9    2      0.05      0.00
    5   -9    2      1.09      0.00
    6   -9    2      1.38      0.00
    7   -9    2     -1.10      0.00
    8   -9    2      0.23      0.00
   -5   -8    2     -0.87      0.00
   -4   -8    2      0.20      0.00
   -3   -8    2     -0.48      0.00
   -2   -8    2      1.76      0.00
   -1   -8    2     -1.93      0.00
    0   -8    2      1.12      0.00
    1   -8    2     -0.29      0.00
    2   -8    2     -0.88      0.00
    3   -8    2      1.66      0.00
    4   -8    2     -0.01      0.00
    5   -8    2     -1.34      0.00
    6   -8    2      0.49      0.00
    7   -8    2     -1.04      0.00
    8   -8    2     -0.22      0.00
   -6   -7    2      0.45      0.00
   -5   -7    2      0.41      0.00
   -4   -7    2     -0.19      0.00
   -3   -7    2      0.50      0.00
   -2   -7    2     -1.76      0.00
   -1   -7    2      2.28      0.00
    0   -7    2     -2.20      0.00
    1   -7    2      2.47      0.00
    2   -7    2     -0.95      0.00
    3   -7    2     -1.28      0.00
    4   -7    2      0.95      0.00
    5   -7    2      0.56      0.00
    6   -7    2      0.90      0.00
    7   -7    2      0.17      0.00
    8   -7    2     -0.22      0.00
   -6   -6    2      1.40      0.00
   -5   -6    2     -1.30      0.00
   -4   -6    2     -1.13      0.00
   -3   -6    2      0.49      0.00
   -2   -6    2     -0.50      0.00
   -1   -6    2     -2.58      0.00
    0   -6    2      3.49      0.00
    1   -6    2     -4.61      0.00
    2   -6    2      1.85      0.00
    3   -6    2      3.36      0.00
    4   -6    2     -3.15      0.00
    5   -6    2      1.82      0.00
    6   -6    2     -2.44      0.00
    7   -6    2     -0.29      0.00
    8   -6    2     -0.38      0.00
   -7   -5    2      0.25      0.00
   -6   -5    2     -2.45      0.00
   -5   -5    2      0.13      0.00
   -4   -5    2      1.56      0.00
   -3   -5    2     -2.78      0.00
   -2   -5    2      0.88      0.00
   -1   -5    2      1.96      0.00
    0   -5    2     -1.77      0.00
    1   -5    2      4.32      0.00
    2   -5    2     -1.55      0.00
    3   -5    2     -3.15      0.00
    4   -5    2      1.78      0.00
    5   -5    2     -1.72      0.00
    6   -5    2      1.59      0.00
    7   -5    2     -0.93      0.00
    8   -5    2      0.55      0.00
   -7   -4    2     -0.23      0.00
   -6   -4    2      0.88      0.00
   -5   -4    2     -0.03      0.00
   -4   -4    2     -0.22      0.00
   -3   -4    2      0.84      0.00
   -2   -4    2      1.51      0.00
   -1   -4    2      2.40      0.00
    0   -4    2     -9.91      0.00
    1   -4    2      2.62      0.00
    2   -4    2     -0.84      0.00
    3   -4    2     -1.31      0.00
    4   -4    2      2.01      0.00
    5   -4    2      0.95      0.00
    6   -4    2     -1.10      0.00
    7   -4    2      1.37      0.00
    8   -4    2     -0.39      0.00
   -8   -3    2      0.20      0.00
   -7   -3    2     -0.15      0.00
   -6   -3    2      0.66      0.00
   -5   -3    2      2.35      0.00
   -4   -3    2     -2.44      0.00
   -3   -3    2      1.08      0.00
   -2   -3    2     -0.26      0.00
   -1   -3    2    -20.52      0.00
    0   -3    2     23.37      0.00
    1   -3    2     -5.82      0.00
    2   -3    2      0.35      0.00
    3   -3    2      7.06      0.00
    4   -3    2     -4.56      0.00
    5   -3    2      0.17      0.00
    6   -3    2      0.79      0.00
    7   -3    2     -0.82      0.00
    8   -3    2      0.36      0.00
   -8   -2    2     -0.35      0.00
   -7   -2    2      2.35      0.00
   -6   -2    2     -1.25      0.00
   -5   -2    2     -2.10      0.00
   -4   -2    2      1.62      0.00
   -3   -2    2     -0.70      0.00
   -2   -2    2     -7.91      0.00
   -1   -2    2     30.42      0.00
    0   -2    2    -16.99      0.00
    1   -2    2     -0.27      0.00
    2   -2    2     -2.28      0.00
    3   -2    2     -9.54      0.00
    4   -2    2      3.68      0.00
    5   -2    2     -0.12      0.00
    6   -2    2      0.98      0.00
    7   -2    2     -0.63      0.00
    8   -2    2      0.10      0.00
   -8   -1    2      1.23      0.00
   -7   -1    2     -2.28      0.00
   -6   -1    2      1.31      0.00
   -5   -1    2      0.84      0.00
   -4   -1    2      1.80      0.00
   -3   -1    2      0.16      0.00
   -2   -1    2      3.17      0.00
   -1   -1    2     -1.20      0.00
    0   -1    2    -25.13      0.00
    1   -1    2     -5.74      0.00
    2   -1    2      7.80      0.00
    3   -1    2      3.01      0.00
    4   -1    2     -0.50      0.00
    5   -1    2      1.99      0.00
    6   -1    2     -4.03      0.00
    7   -1    2      1.78      0.00
    8   -1    2     -0.73      0.00
   -8    0    2     -1.01      0.00
   -7    0    2      2.79      0.00
   -6    0    2     -0.93      0.00
   -5    0    2      2.53      0.00
   -4    0    2     -4.42      0.00
   -3    0    2     -1.46      0.00
   -2    0    2      7.06      0.00
   -1    0    2    -21.47      0.00
    0    0    2      8.93      0.00
    1    0    2     17.91      0.00
    2    0    2     -9.08      0.00
    3    0    2      1.26      0.00
    4    0    2     -0.25      0.00
    5    0    2     -2.75      0.00
    6    0    2      2.85      0.00
    7    0    2     -0.49      0.00
    8    0    2     -0.08      0.00
   -8    1    2      0.42      0.00
   -7    1    2     -1.05      0.00
   -6    1    2     -0.08      0.00
   -5    1    2     -3.52      0.00
   -4    1    2      5.57      0.00
   -3    1    2     -0.41      0.00
   -2    1    2     -6.87      0.00
   -1    1    2     17.21      0.00
    0    1    2     -3.73      0.00
    1    1    2     -6.83      0.00
    2    1    2     -0.87      0.00
    3    1    2      0.24      0.00
    4    1    2     -1.14      0.00
    5    1    2      0.91      0.00
    6    1    2      0.21      0.00
    7    1    2      0.75      0.00
   -9    2    2     -0.05      0.00
   -8    2    2      0.80      0.00
   -7    2    2      0.45      0.00
   -6    2    2      0.91      0.00
   -5    2    2      2.02      0.00
   -4    2    2     -3.00      0.00
   -3    2    2      1.57      0.00
   -2    2    2      5.02      0.00
   -1    2    2    -10.60      0.00
    0    2    2      9.65      0.00
    1    2    2     -8.06      0.00
    2    2    2      6.59      0.00
    3    2    2     -1.62      0.00
    4    2    2      0.40      0.00
    5    2    2      2.90      0.00
    6    2    2     -0.97      0.00
    7    2    2     -0.85      0.00
   -9    3    2     -0.31      0.00
   -8    3    2     -1.03      0.00
   -7    3    2      1.30      0.00
   -6    3    2     -2.12      0.00
   -5    3    2      0.80      0.00
   -4    3    2      0.27      0.00
   -3    3    2     -1.28      0.00
   -2    3    2     -0.09      0.00
   -1    3    2      2.68      0.00
    0    3    2     -5.74      0.00
    1    3    2      7.28      0.00
    2    3    2     -3.61      0.00
    3    3    2      1.16      0.00
    4    3    2      1.56      0.00
    5    3    2     -4.79      0.00
    6    3    2      1.58      0.00
    7    3    2     -1.12      0.00
   -9    4    2      0.75      0.00
   -8    4    2      0.86      0.00
   -7    4    2     -0.19      0.00
   -6    4    2      1.39      0.00
   -5    4    2     -1.27      0.00
   -4    4    2      1.49      0.00
   -3    4    2      2.51      0.00
   -2    4    2     -5.20      0.00
   -1    4    2      5.58      0.00
    0    4    2      0.32      0.00
    1    4    2     -2.49      0.00
    2    4    2      2.28      0.00
    3    4    2     -0.31      0.00
    4    4    2     -1.76      0.00
    5    4    2      2.26      0.00
    6    4    2      0.14      0.00
   -8    5    2     -0.03      0.00
   -7    5    2     -2.06      0.00
   -6    5    2     -1.42      0.00
   -5    5    2      2.58      0.00
   -4    5    2     -2.78      0.00
   -3    5    2     -0.19      0.00
   -2    5    2      5.02      0.00
   -1    5    2     -5.16      0.00
    0    5    2      0.90      0.00
    1    5    2      1.09      0.00
    2    5    2     -0.18      0.00
    3    5    2      0.25      0.00
    4    5    2      0.74      0.00
    5    5    2     -1.12      0.00
    6    5    2     -0.10      0.00
   -8    6    2      0.70      0.00
   -7    6    2     -0.98      0.00
   -6    6    2      1.91      0.00
   -5    6    2     -1.41      0.00
   -4    6    2      1.96      0.00
   -3    6    2     -0.63      0.00
   -2    6    2     -3.39      0.00
   -1    6    2      2.47      0.00
    0    6    2     -0.66      0.00
    1    6    2      1.99      0.00
    2    6    2     -2.22      0.00
    3    6    2      0.95      0.00
    4    6    2      0.04      0.00
    5    6    2      0.47      0.00
   -8    7    2      0.36      0.00
   -7    7    2     -1.08      0.00
   -6    7    2      1.43      0.00
   -5    7    2     -2.20      0.00
   -4    7    2     -0.87      0.00
   -3    7    2      0.57      0.00
   -2    7    2      0.56      0.00
   -1    7    2     -0.73      0.00
    0    7    2      2.05      0.00
    1    7    2     -2.01      0.00
    2    7    2      1.30      0.00
    3    7    2      0.56      0.00
    4    7    2     -3.90      0.00
   -8    8    2     -0.08      0.00
   -7    8    2     -2.09      0.00
   -6    8    2     -1.45      0.00
   -5    8    2      0.96      0.00
   -4    8    2     -0.60      0.00
   -3    8    2      0.25      0.00
   -2    8    2      0.08      0.00
   -1    8    2     -0.99      0.00
    0    8    2      0.11      0.00
    1    8    2      0.25      0.00
    2    8    2     -0.49      0.00
    3    8    2     -1.10      0.00
    4    8    2      1.02      0.00
   -7    9    2      1.50      0.00
   -6    9    2      0.23      0.00
   -5    9    2     -0.06      0.00
   -4    9    2      0.09      0.00
   -3    9    2      0.27      0.00
   -2    9    2     -0.68      0.00
   -1    9    2      1.33      0.00
    0    9    2     -2.26      0.00
    1    9    2      0.14      0.00
    2    9    2     -0.37      0.00
    3    9    2      1.16      0.00
   -6   10    2      0.97      0.00
   -5   10    2     -0.33      0.00
   -4   10    2     -0.33      0.00
   -3   10    2      0.81      0.00
   -2   10    2      0.41      0.00
   -1   10    2      0.46      0.00
    0   10    2     -0.97      0.00
    1   10    2      0.48      0.00
   -5   11    2      0.77      0.00
   -4   11    2      0.08      0.00
   -3   11    2      0.78      0.00
   -2   11    2     -0.24      0.00
   -1   11    2      0.01      0.00
    0   11    2     -0.48      0.00
    0  -13    3     -1.61      0.00
    1  -13    3      0.01      0.00
    2  -13    3      0.00      0.00
    3  -13    3      0.64      0.00
    4  -13    3      2.01      0.00
    5  -13    3      0.01      0.00
   -2  -12    3     -0.52      0.00
   -1  -12    3     -0.50      0.00
    0  -12    3     -0.37      0.00
    1  -12    3      0.50      0.00
    2  -12    3      0.64      0.00
    3  -12    3      1.94      0.00
    4  -12    3     -1.22      0.00
    5  -12    3     -1.51      0.00
    6  -12    3      1.00      0.00
   -3  -11    3      0.29      0.00
   -2  -11    3      0.85      0.00
   -1  -11    3     -0.08      0.00
    0  -11    3      2.17      0.00
    1  -11    3     -0.05      0.00
    2  -11    3     -0.85      0.00
    3  -11    3     -0.49      0.00
    4  -11    3     -1.09      0.00
    5  -11    3     -0.58      0.00
    6  -11    3     -0.49      0.00
    7  -11    3     -0.49      0.00
   -4  -10    3     -0.27      0.00
   -3  -10    3      1.06      0.00
   -2  -10    3     -1.04      0.00
   -1  -10    3      0.24      0.00
    0  -10    3     -1.21      0.00
    1  -10    3      0.10      0.00
    2  -10    3     -0.30      0.00
    3  -10    3     -0.44      0.00
    4  -10    3     -0.35      0.00
    5  -10    3     -1.41      0.00
    6  -10    3     -1.97      0.00
    7  -10    3      0.46      0.00
   -5   -9    3      0.34      0.00
   -4   -9    3      0.08      0.00
   -3   -9    3      0.04      0.00
   -2   -9    3      0.45      0.00
   -1   -9    3      0.15      0.00
    0   -9    3      0.47      0.00
    1   -9    3     -0.31      0.00
    2   -9    3      1.00      0.00
    3   -9    3      0.05      0.00
    4   -9    3     -0.95      0.00
    5   -9    3     -0.57      0.00
    6   -9    3      1.65      0.00
    7   -9    3      0.38      0.00
    8   -9    3      0.52      0.00
   -5   -8    3     -0.38      0.00
   -4   -8    3      0.19      0.00
   -3   -8    3     -0.87      0.00
   -2   -8    3      1.16      0.00
   -1   -8    3     -1.12      0.00
    0   -8    3      0.08      0.00
    1   -8    3      0.21      0.00
    2   -8    3     -1.35      0.00
    3   -8    3      0.06      0.00
    4   -8    3      1.42      0.00
    5   -8    3     -0.28      0.00
    6   -8    3      0.14      0.00
    7   -8    3     -1.02      0.00
    8   -8    3     -0.02      0.00
   -6   -7    3     -0.13      0.00
   -5   -7    3      0.19      0.00
   -4   -7    3     -0.05      0.00
   -3   -7    3      0.80      0.00
   -2   -7    3     -1.23      0.00
   -1   -7    3      2.30      0.00
    0   -7    3     -2.48      0.00
    1   -7    3      1.53      0.00
    2   -7    3     -0.26      0.00
    3   -7    3     -0.99      0.00
    4   -7    3      0.32      0.00
    5   -7    3      1.02      0.00
    6   -7    3      0.64      0.00
    7   -7    3      0.73      0.00
    8   -7    3      0.23      0.00
   -7   -6    3      0.15      0.00
   -6   -6    3      1.59      0.00
   -5   -6    3     -0.13      0.00
   -4   -6    3     -0.77      0.00
   -3   -6    3      0.33      0.00
   -2   -6    3      2.46      0.00
   -1   -6    3     -5.93      0.00
    0   -6    3      6.68      0.00
    1   -6    3     -4.57      0.00
    2   -6    3     -0.15      0.00
    3   -6    3      5.38      0.00
    4   -6    3     -2.71      0.00
    5   -6    3      0.22      0.00
    6   -6    3     -1.16      0.00
    7   -6    3      0.46      0.00
    8   -6    3     -0.13      0.00
   -7   -5    3      1.22      0.00
   -6   -5    3     -1.27      0.00
   -5   -5    3     -1.19      0.00
   -4   -5    3      1.81      0.00
   -3   -5    3     -1.42      0.00
   -2   -5    3     -3.80      0.00
   -1   -5    3      9.78      0.00
    0   -5    3     -5.19      0.00
    1   -5    3      4.38      0.00
    2   -5    3      0.35      0.00
    3   -5    3     -5.35      0.00
    4   -5    3      1.64      0.00
    5   -5    3     -0.54      0.00
    6   -5    3      1.39      0.00
    7   -5    3     -0.82      0.00
    8   -5    3      0.00      0.00
   -7   -4    3     -1.79      0.00
   -6   -4    3      0.79      0.00
   -5   -4    3     -0.28      0.00
   -4   -4    3     -0.27      0.00
   -3   -4    3     -0.07      0.00
   -2   -4    3      4.33      0.00
   -1   -4    3      1.70      0.00
    0   -4    3     -6.18      0.00
    1   -4    3     -0.88      0.00
    2   -4    3     -0.23      0.00
    3   -4    3      1.71      0.00
    4   -4    3     -1.08      0.00
    5   -4    3      1.36      0.00
    6   -4    3     -1.33      0.00
    7   -4    3      0.26      0.00
    8   -4    3     -0.12      0.00
   -8   -3    3     -0.68      0.00
   -7   -3    3      0.00      0.00
   -6   -3    3     -0.70      0.00
   -5   -3    3      1.88      0.00
   -4   -3    3     -1.09      0.00
   -3   -3    3      0.41      0.00
   -2   -3    3      4.33      0.00
   -1   -3    3    -21.95      0.00
    0   -3    3     20.05      0.00
    1   -3    3      5.39      0.00
    2   -3    3     -3.68      0.00
    3   -3    3      5.48      0.00
    4   -3    3     -0.23      0.00
    5   -3    3     -2.08      0.00
    6   -3    3      1.84      0.00
    7   -3    3     -0.94      0.00
    8   -3    3      0.77      0.00
   -8   -2    3     -0.15      0.00
   -7   -2    3     -0.06      0.00
   -6   -2    3      1.20      0.00
   -5   -2    3     -3.10      0.00
   -4   -2    3      0.60      0.00
   -3   -2    3     -0.31      0.00
   -2   -2    3    -11.47      0.00
   -1   -2    3     28.32      0.00
    0   -2    3     -7.75      0.00
    1   -2    3     -5.58      0.00
    2   -2    3      3.00      0.00
    3   -2    3     -6.74      0.00
    4   -2    3     -0.61      0.00
    5   -2    3      2.02      0.00
    6   -2    3      1.08      0.00
    7   -2    3      0.44      0.00
    8   -2    3      0.07      0.00
   -8   -1    3      1.15      0.00
   -7   -1    3     -1.39      0.00
   -6   -1    3     -0.80      0.00
   -5   -1    3      0.73      0.00
   -4   -1    3      0.49      0.00
   -3   -1    3      1.45      0.00
   -2   -1    3      4.21      0.00
   -1   -1    3     -7.17      0.00
    0   -1    3      2.10      0.00
    1   -1    3    -11.53      0.00
    2   -1    3      4.38      0.00
    3   -1    3      3.10      0.00
    4   -1    3      0.33      0.00
    5   -1    3      2.84      0.00
    6   -1    3     -3.80      0.00
    7   -1    3      0.08      0.00
    8   -1    3     -0.30      0.00
   -8    0    3     -1.34      0.00
   -7    0    3      2.35      0.00
   -6    0    3     -0.37      0.00
   -5    0    3      2.49      0.00
   -4    0    3     -3.08      0.00
   -3    0    3     -2.73      0.00
   -2    0    3      4.03      0.00
   -1    0    3     -1.71      0.00
    0    0    3    -11.05      0.00
    1    0    3     18.83      0.00
    2    0    3     -3.47      0.00
    3    0    3      0.73      0.00
    4    0    3      1.68      0.00
    5    0    3     -3.70      0.00
    6    0    3      2.04      0.00
    7    0    3      0.50      0.00
    8    0    3     -0.46      0.00
   -8    1    3      0.37      0.00
   -7    1    3     -1.92      0.00
   -6    1    3      0.71      0.00
   -5    1    3     -4.77      0.00
   -4    1    3      4.28      0.00
   -3    1    3      2.91      0.00
   -2    1    3     -9.96      0.00
   -1    1    3      9.41      0.00
    0    1    3      2.99      0.00
    1    1    3     -4.99      0.00
    2    1    3     -0.37      0.00
    3    1    3      0.21      0.00
    4    1    3     -2.64      0.00
    5    1    3      1.41      0.00
    6    1    3     -1.09      0.00
    7    1    3      0.36      0.00
   -9    2    3      0.32      0.00
   -8    2    3      0.00      0.00
   -7    2    3      1.65      0.00
   -6    2    3     -1.09      0.00
   -5    2    3      3.77      0.00
   -4    2    3     -3.44      0.00
   -3    2    3     -3.64      0.00
   -2    2    3     12.27      0.00
   -1    2    3     -8.95      0.00
    0    2    3      5.50      0.00
    1    2    3     -3.59      0.00
    2    2    3      0.86      0.00
    3    2    3     -0.48      0.00
    4    2    3     -0.02      0.00
    5    2    3      1.49      0.00
    6    2    3      0.25      0.00
    7    2    3      0.25      0.00
   -8    3    3     -0.11      0.00
   -7    3    3      1.19      0.00
   -6    3    3     -0.60      0.00
   -5    3    3     -1.80      0.00
   -4    3    3      2.14      0.00
   -3    3    3      0.75      0.00
   -2    3    3     -3.46      0.00
   -1    3    3      2.79      0.00
    0    3    3     -3.77      0.00
    1    3    3      3.95      0.00
    2    3    3     -2.06      0.00
    3    3    3      0.97      0.00
    4    3    3      2.03      0.00
    5    3    3     -2.82      0.00
    6    3    3      0.47      0.00
   -8    4    3      0.54      0.00
   -7    4    3      0.92      0.00
   -6    4    3      1.11      0.00
   -5    4    3      0.16      0.00
   -4    4    3      0.01      0.00
   -3    4    3      2.00      0.00
   -2    4    3     -3.07      0.00
   -1    4    3      1.76      0.00
    0    4    3      2.65      0.00
    1    4    3     -4.84      0.00
    2    4    3      2.66      0.00
    3    4    3      0.19      0.00
    4    4    3     -2.29      0.00
    5    4    3      0.41      0.00
    6    4    3     -0.20      0.00
   -8    5    3     -0.80      0.00
   -7    5    3      1.25      0.00
   -6    5    3     -3.16      0.00
   -5    5    3      2.18      0.00
   -4    5    3     -1.31      0.00
   -3    5    3     -1.68      0.00
   -2    5    3      4.85      0.00
   -1    5    3     -2.27      0.00
    0    5    3     -2.53      0.00
    1    5    3      2.44      0.00
    2    5    3     -0.41      0.00
    3    5    3     -1.00      0.00
    4    5    3      2.01      0.00
    5    5    3     -0.54      0.00
   -8    6    3      0.35      0.00
   -7    6    3      0.21      0.00
   -6    6    3      1.43      0.00
   -5    6    3      0.03      0.00
   -4    6    3      1.54      0.00
   -3    6    3      0.78      0.00
   -2    6    3     -3.64      0.00
   -1    6    3      2.29      0.00
    0    6    3     -0.93      0.00
    1    6    3      1.39      0.00
    2    6    3     -1.58      0.00
    3    6    3      0.58      0.00
    4    6    3      2.99      0.00
    5    6    3     -1.08      0.00
   -8    7    3      1.44      0.00
   -7    7    3     -0.58      0.00
   -6    7    3      0.90      0.00
   -5    7    3      0.03      0.00
   -4    7    3     -1.17      0.00
   -3    7    3     -0.65      0.00
   -2    7    3      1.17      0.00
   -1    7    3     -2.13      0.00
    0    7    3      1.68      0.00
    1    7    3     -1.91      0.00
    2    7    3      1.01      0.00
    3    7    3      2.18      0.00
    4    7    3     -4.20      0.00
   -7    8    3     -1.51      0.00
   -6    8    3     -1.55      0.00
   -5    8    3     -0.47      0.00
   -4    8    3      0.64      0.00
   -3    8    3     -0.28      0.00
   -2    8    3      0.70      0.00
   -1    8    3     -0.84      0.00
    0    8    3      0.47      0.00
    1    8    3      0.71      0.00
    2    8    3     -0.66      0.00
    3    8    3     -2.18      0.00
   -6    9    3      0.32      0.00
   -5    9    3      0.44      0.00
   -4    9    3      0.30      0.00
   -3    9    3     -0.88      0.00
   -2    9    3     -0.71      0.00
   -1    9    3      0.81      0.00
    0    9    3      1.29      0.00
    1    9    3     -1.93      0.00
    2    9    3     -0.78      0.00
   -5   10    3     -0.23      0.00
   -4   10    3     -0.30      0.00
   -3   10    3      0.90      0.00
   -2   10    3      1.05      0.00
   -1   10    3     -0.66      0.00
    0   10    3     -2.96      0.00
   -3   11    3      0.04      0.00
   -1  -13    4     -0.36      0.00
    0  -13    4     -1.91      0.00
    1  -13    4     -1.02      0.00
    2  -13    4      0.04      0.00
    3  -13    4     -2.30      0.00
    4  -13    4      2.50      0.00
    5  -13    4      0.89      0.00
   -2  -12    4     -0.88      0.00
   -1  -12    4     -1.95      0.00
    0  -12    4      0.27      0.00
    1  -12    4      0.08      0.00
    2  -12    4     -0.20      0.00
    3  -12    4      1.18      0.00
    4  -12    4      1.32      0.00
    5  -12    4      0.55      0.00
    6  -12    4      1.39      0.00
   -3  -11    4     -0.67      0.00
   -2  -11    4      0.78      0.00
   -1  -11    4      0.78      0.00
    0  -11    4      1.02      0.00
    1  -11    4     -0.08      0.00
    2  -11    4     -0.04      0.00
    3  -11    4      1.17      0.00
    4  -11    4      0.63      0.00
    5  -11    4      0.74      0.00
    6  -11    4     -0.11      0.00
    7  -11    4      0.58      0.00
   -4  -10    4      0.62      0.00
   -3  -10    4      0.93      0.00
   -2  -10    4     -1.00      0.00
   -1  -10    4     -0.10      0.00
    0  -10    4     -1.15      0.00
    1  -10    4      0.28      0.00
    2  -10    4     -0.60      0.00
    3  -10    4     -0.53      0.00
    4  -10    4     -0.54      0.00
    5  -10    4     -0.18      0.00
    6  -10    4     -1.67      0.00
    7  -10    4     -1.75      0.00
   -5   -9    4      0.35      0.00
   -4   -9    4     -0.38      0.00
   -3   -9    4      0.10      0.00
   -2   -9    4      0.97      0.00
   -1   -9    4     -0.08      0.00
    0   -9    4      0.90      0.00
    1   -9    4     -1.29      0.00
    2   -9    4      0.47      0.00
    3   -9    4      1.18      0.00
    4   -9    4     -1.52      0.00
    5   -9    4     -1.95      0.00
    6   -9    4      0.83      0.00
    7   -9    4      0.50      0.00
    8   -9    4      0.23      0.00
   -6   -8    4     -0.45      0.00
   -5   -8    4     -0.39      0.00
   -4   -8    4      0.19      0.00
   -3   -8    4     -0.31      0.00
   -2   -8    4      0.24      0.00
   -1   -8    4      0.67      0.00
    0   -8    4     -0.69      0.00
    1   -8    4      1.43      0.00
    2   -8    4      0.29      0.00
    3   -8    4     -2.01      0.00
    4   -8    4      1.52      0.00
    5   -8    4     -0.91      0.00
    6   -8    4      0.29      0.00
    7   -8    4     -1.09      0.00
    8   -8    4     -0.17      0.00
   -6   -7    4     -0.88      0.00
   -5   -7    4      0.11      0.00
   -4   -7    4     -0.03      0.00
   -3   -7    4      0.81      0.00
   -2   -7    4      0.15      0.00
   -1   -7    4      1.29      0.00
    0   -7    4     -1.55      0.00
    1   -7    4     -0.16      0.00
    2   -7    4     -0.17      0.00
    3   -7    4      0.16      0.00
    4   -7    4     -0.83      0.00
    5   -7    4      1.92      0.00
    6   -7    4      0.42      0.00
    7   -7    4     -0.02      0.00
    8   -7    4      0.22      0.00
   -7   -6    4     -0.66      0.00
   -6   -6    4     -0.23      0.00
   -5   -6    4      1.06      0.00
   -4   -6    4     -0.55      0.00
   -3   -6    4      0.30      0.00
   -2   -6    4      3.67      0.00
   -1   -6    4     -8.76      0.00
    0   -6    4      6.84      0.00
    1   -6    4     -2.46      0.00
    2   -6    4     -1.27      0.00
    3   -6    4      4.56      0.00
    4   -6    4     -0.68      0.00
    5   -6    4     -1.58      0.00
    6   -6    4     -0.45      0.00
    7   -6    4      0.11      0.00
    8   -6    4      0.52      0.00
   -7   -5    4      2.29      0.00
   -6   -5    4     -0.12      0.00
   -5   -5    4     -1.63      0.00
   -4   -5    4      0.70      0.00
   -3   -5    4      1.22      0.00
   -2   -5    4     -7.85      0.00
   -1   -5    4     13.83      0.00
    0   -5    4     -4.34      0.00
    1   -5    4      2.49      0.00
    2   -5    4      2.51      0.00
    3   -5    4     -5.24      0.00
    4   -5    4      0.30      0.00
    5   -5    4     -0.15      0.00
    6   -5    4      1.18      0.00
    7   -5    4      1.33      0.00
    8   -5    4     -0.58      0.00
   -7   -4    4     -1.21      0.00
   -6   -4    4     -0.16      0.00
   -5   -4    4      0.44      0.00
   -4   -4    4      0.80      0.00
   -3   -4    4     -1.73      0.00
   -2   -4    4      6.46      0.00
   -1   -4    4     -0.40      0.00
    0   -4    4     -2.95      0.00
    1   -4    4     -4.97      0.00
    2   -4    4     -1.83      0.00
    3   -4    4      3.50      0.00
    4   -4    4     -1.79      0.00
    5   -4    4      1.76      0.00
    6   -4    4     -0.93      0.00
    7   -4    4     -0.42      0.00
    8   -4    4     -0.47      0.00
   -8   -3    4     -1.12      0.00
   -7   -3    4      1.34      0.00
   -6   -3    4     -1.35      0.00
   -5   -3    4      1.59      0.00
   -4   -3    4     -0.08      0.00
   -3   -3    4      0.62      0.00
   -2   -3    4      4.88      0.00
   -1   -3    4    -17.30      0.00
    0   -3    4      4.42      0.00
    1   -3    4     13.48      0.00
    2   -3    4     -4.01      0.00
    3   -3    4      1.27      0.00
    4   -3    4      3.75      0.00
    5   -3    4     -4.69      0.00
    6   -3    4      1.52      0.00
    7   -3    4     -1.03      0.00
    8   -3    4      0.55      0.00
   -8   -2    4      0.31      0.00
   -7   -2    4     -1.89      0.00
   -6   -2    4      2.35      0.00
   -5   -2    4     -2.82      0.00
   -4   -2    4      0.43      0.00
   -3   -2    4      0.99      0.00
   -2   -2    4    -11.01      0.00
   -1   -2    4     17.79      0.00
    0   -2    4      3.63      0.00
    1   -2    4     -7.80      0.00
    2   -2    4      3.07      0.00
    3   -2    4     -1.70      0.00
    4   -2    4     -4.60      0.00
    5   -2    4      2.38      0.00
    6   -2    4      1.02      0.00
    7   -2    4      1.21      0.00
    8   -2    4      0.38      0.00
   -8   -1    4      0.10      0.00
   -7   -1    4     -0.08      0.00
   -6   -1    4     -2.00      0.00
   -5   -1    4      1.38      0.00
   -4   -1    4      0.09      0.00
   -3   -1    4     -0.52      0.00
   -2   -1    4      7.61      0.00
   -1   -1    4    -12.93      0.00
    0   -1    4      6.69      0.00
    1   -1    4     -8.38      0.00
    2   -1    4     -0.75      0.00
    3   -1    4      0.23      0.00
    4   -1    4      0.99      0.00
    5   -1    4      2.11      0.00
    6   -1    4     -1.39      0.00
    7   -1    4     -0.78      0.00
   -8    0    4     -0.32      0.00
   -7    0    4      0.41      0.00
   -6    0    4      1.01      0.00
   -5    0    4      1.28      0.00
   -4    0    4     -1.74      0.00
   -3    0    4     -1.68      0.00
   -2    0    4     -1.76      0.00
   -1    0    4      7.12      0.00
    0    0    4    -13.97      0.00
    1    0    4      9.65      0.00
    2    0    4     -0.28      0.00
    3    0    4      0.33      0.00
    4    0    4      3.67      0.00
    5    0    4     -2.54      0.00
    6    0    4      1.32      0.00
    7    0    4      0.81      0.00
   -8    1    4      0.28      0.00
   -7    1    4     -1.84      0.00
   -6    1    4      1.86      0.00
   -5    1    4     -3.53      0.00
   -4    1    4      1.62      0.00
   -3    1    4      6.12      0.00
   -2    1    4     -8.94      0.00
   -1    1    4     -0.97      0.00
    0    1    4      6.99      0.00
    1    1    4     -3.05      0.00
    2    1    4      1.24      0.00
    3    1    4      0.61      0.00
    4    1    4     -3.30      0.00
    5    1    4      1.82      0.00
    6    1    4     -1.30      0.00
    7    1    4     -0.13      0.00
   -8    2    4     -1.19      0.00
   -7    2    4      1.23      0.00
   -6    2    4     -2.06      0.00
   -5    2    4      3.86      0.00
   -4    2    4     -1.46      0.00
   -3    2    4     -7.77      0.00
   -2    2    4     11.31      0.00
   -1    2    4     -3.02      0.00
    0    2    4     -1.56      0.00
    1    2    4      1.53      0.00
    2    2    4     -1.56      0.00
    3    2    4     -1.17      0.00
    4    2    4      0.62      0.00
    5    2    4      0.14      0.00
    6    2    4      0.39      0.00
   -8    3    4      0.06      0.00
   -7    3    4     -0.22      0.00
   -6    3    4      0.94      0.00
   -5    3    4     -2.83      0.00
   -4    3    4      1.83      0.00
   -3    3    4      2.34      0.00
   -2    3    4     -3.78      0.00
   -1    3    4      0.92      0.00
    0    3    4     -1.37      0.00
    1    3    4      2.18      0.00
    2    3    4     -1.56      0.00
    3    3    4     -0.77      0.00
    4    3    4      1.20      0.00
    5    3    4      0.27      0.00
    6    3    4     -0.58      0.00
   -8    4    4      0.56      0.00
   -7    4    4     -0.86      0.00
   -6    4    4      1.69      0.00
   -5    4    4      0.93      0.00
   -4    4    4     -0.56      0.00
   -3    4    4      0.57      0.00
   -2    4    4      0.51      0.00
   -1    4    4     -1.77      0.00
    0    4    4      4.54      0.00
    1    4    4     -4.89      0.00
    2    4    4      1.56      0.00
    3    4    4      1.43      0.00
    4    4    4     -1.41      0.00
    5    4    4     -2.17      0.00
   -8    5    4     -1.21      0.00
   -7    5    4      3.21      0.00
   -6    5    4     -2.19      0.00
   -5    5    4      0.09      0.00
   -4    5    4      0.26      0.00
   -3    5    4     -1.87      0.00
   -2    5    4      2.27      0.00
   -1    5    4      1.47      0.00
    0    5    4     -3.99      0.00
    1    5    4      1.51      0.00
    2    5    4      0.40      0.00
    3    5    4     -1.78      0.00
    4    5    4      0.13      0.00
    5    5    4      1.38      0.00
   -8    6    4     -1.16      0.00
   -7    6    4      0.95      0.00
   -6    6    4      0.30      0.00
   -5    6    4     -0.20      0.00
   -4    6    4      1.04      0.00
   -3    6    4      2.06      0.00
   -2    6    4     -1.67      0.00
   -1    6    4      2.01      0.00
    0    6    4     -0.16      0.00
    1    6    4      0.81      0.00
    2    6    4     -0.24      0.00
    3    6    4     -1.70      0.00
    4    6    4      4.88      0.00
   -7    7    4      0.58      0.00
   -6    7    4     -0.23      0.00
   -5    7    4      1.66      0.00
   -4    7    4     -1.19      0.00
   -3    7    4     -0.96      0.00
   -2    7    4      0.33      0.00
   -1    7    4     -1.10      0.00
    0    7    4      0.88      0.00
    1    7    4     -1.40      0.00
    2    7    4      0.09      0.00
    3    7    4      3.54      0.00
   -7    8    4     -0.65      0.00
   -6    8    4     -0.85      0.00
   -5    8    4     -1.28      0.00
   -4    8    4      0.51      0.00
   -3    8    4     -0.76      0.00
   -2    8    4      0.49      0.00
   -1    8    4     -0.38      0.00
    0    8    4     -0.68      0.00
    1    8    4      1.32      0.00
    2    8    4      1.06      0.00
   -6    9    4     -0.24      0.00
   -5    9    4     -0.24      0.00
   -4    9    4      0.06      0.00
   -3    9    4     -1.23      0.00
   -2    9    4     -0.25      0.00
   -1    9    4      0.31      0.00
    0    9    4      4.92      0.00
    1    9    4     -1.05      0.00
   -4   10    4      0.00      0.00
   -3   10    4      0.49      0.00
   -2   10    4      1.23      0.00
   -1   10    4     -0.70      0.00
    1  -14    5      1.49      0.00
    2  -14    5     -0.15      0.00
    3  -14    5      0.75      0.00
   -1  -13    5      2.13      0.00
    0  -13    5     -1.62      0.00
    1  -13    5     -0.62      0.00
    2  -13    5      0.52      0.00
    3  -13    5     -1.94      0.00
    4  -13    5     -0.06      0.00
    5  -13    5     -0.23      0.00
   -2  -12    5     -0.01      0.00
   -1  -12    5     -2.18      0.00
    0  -12    5     -0.37      0.00
    1  -12    5      0.32      0.00
    2  -12    5      0.08      0.00
    3  -12    5     -2.73      0.00
    4  -12    5      0.19      0.00
    5  -12    5      1.09      0.00
    6  -12    5      0.93      0.00
   -3  -11    5     -1.19      0.00
   -2  -11    5     -0.33      0.00
   -1  -11    5      0.10      0.00
    0  -11    5      0.20      0.00
    1  -11    5     -0.24      0.00
    2  -11    5     -0.30      0.00
    3  -11    5      0.61      0.00
    4  -11    5      1.86      0.00
    5  -11    5      1.76      0.00
    6  -11    5     -0.01      0.00
    7  -11    5      1.67      0.00
   -4  -10    5      1.01      0.00
   -3  -10    5      0.98      0.00
   -2  -10    5     -1.31      0.00
   -1  -10    5     -0.67      0.00
    0  -10    5     -0.73      0.00
    1  -10    5      0.70      0.00
    2  -10    5     -0.09      0.00
    3  -10    5     -1.46      0.00
    4  -10    5     -0.21      0.00
    5  -10    5      1.03      0.00
    6  -10    5     -0.17      0.00
    7  -10    5     -0.56      0.00
   -5   -9    5      0.38      0.00
   -4   -9    5     -0.42      0.00
   -3   -9    5     -1.28      0.00
   -2   -9    5      0.82      0.00
   -1   -9    5     -0.64      0.00
    0   -9    5      1.25      0.00
    1   -9    5     -1.66      0.00
    2   -9    5     -0.53      0.00
    3   -9    5      2.12      0.00
    4   -9    5     -0.36      0.00
    5   -9    5     -0.94      0.00
    6   -9    5     -0.06      0.00
    7   -9    5      0.07      0.00
   -6   -8    5      0.41      0.00
   -5   -8    5     -0.79      0.00
   -4   -8    5     -0.24      0.00
   -3   -8    5     -0.70      0.00
   -2   -8    5     -2.25      0.00
   -1   -8    5      2.06      0.00
    0   -8    5     -1.92      0.00
    1   -8    5      1.64      0.00
    2   -8    5      1.85      0.00
    3   -8    5     -3.53      0.00
    4   -8    5      1.09      0.00
    5   -8    5     -1.91      0.00
    6   -8    5     -0.44      0.00
    7   -8    5     -0.54      0.00
    8   -8    5     -0.31      0.00
   -6   -7    5      0.17      0.00
   -5   -7    5     -0.55      0.00
   -4   -7    5     -0.09      0.00
   -3   -7    5     -0.82      0.00
   -2   -7    5      2.33      0.00
   -1   -7    5     -0.40      0.00
    0   -7    5     -0.22      0.00
    1   -7    5     -1.06      0.00
    2   -7    5     -0.71      0.00
    3   -7    5      1.58      0.00
    4   -7    5     -0.31      0.00
    5   -7    5      1.34      0.00
    6   -7    5     -0.07      0.00
    7   -7    5      0.43      0.00
    8   -7    5     -0.24      0.00
   -7   -6    5     -0.99      0.00
   -6   -6    5     -0.86      0.00
   -5   -6    5      1.31      0.00
   -4   -6    5     -0.52      0.00
   -3   -6    5      0.13      0.00
   -2   -6    5      2.71      0.00
   -1   -6    5     -8.90      0.00
    0   -6    5      2.79      0.00
    1   -6    5      0.35      0.00
    2   -6    5     -1.26      0.00
    3   -6    5      2.10      0.00
    4   -6    5      1.50      0.00
    5   -6    5     -1.75      0.00
    6   -6    5     -0.43      0.00
    7   -6    5     -2.03      0.00
    8   -6    5      0.55      0.00
   -7   -5    5      2.10      0.00
   -6   -5    5      1.14      0.00
   -5   -5    5     -1.84      0.00
   -4   -5    5     -1.06      0.00
   -3   -5    5      2.80      0.00
   -2   -5    5     -9.96      0.00
   -1   -5    5     11.88      0.00
    0   -5    5     -0.49      0.00
    1   -5    5     -0.37      0.00
    2   -5    5      3.92      0.00
    3   -5    5     -3.04      0.00
    4   -5    5     -1.96      0.00
    5   -5    5     -0.56      0.00
    6   -5    5     -0.17      0.00
    7   -5    5      1.61      0.00
    8   -5    5     -0.02      0.00
   -7   -4    5     -0.28      0.00
   -6   -4    5     -1.37      0.00
   -5   -4    5      0.83      0.00
   -4   -4    5      1.06      0.00
   -3   -4    5     -3.31      0.00
   -2   -4    5      8.06      0.00
   -1   -4    5     -1.08      0.00
    0   -4    5      0.18      0.00
    1   -4    5     -5.26      0.00
    2   -4    5     -2.95      0.00
    3   -4    5      2.48      0.00
    4   -4    5     -0.91      0.00
    5   -4    5      1.78      0.00
    6   -4    5     -0.62      0.00
    7   -4    5      0.10      0.00
    8   -4    5     -0.83      0.00
   -8   -3    5     -1.13      0.00
   -7   -3    5      2.44      0.00
   -6   -3    5      0.05      0.00
   -5   -3    5      1.03      0.00
   -4   -3    5     -0.10      0.00
   -3   -3    5      0.64      0.00
   -2   -3    5      1.72      0.00
   -1   -3    5     -6.62      0.00
    0   -3    5     -9.56      0.00
    1   -3    5     12.27      0.00
    2   -3    5     -0.75      0.00
    3   -3    5     -2.13      0.00
    4   -3    5      5.51      0.00
    5   -3    5     -4.15      0.00
    6   -3    5      0.56      0.00
    7   -3    5     -0.45      0.00
    8   -3    5      0.05      0.00
   -8   -2    5      0.71      0.00
   -7   -2    5     -1.04      0.00
   -6   -2    5      1.92      0.00
   -5   -2    5     -2.49      0.00
   -4   -2    5      0.28      0.00
   -3   -2    5      2.31      0.00
   -2   -2    5     -7.65      0.00
   -1   -2    5      5.76      0.00
    0   -2    5     10.69      0.00
    1   -2    5     -6.93      0.00
    2   -2    5      1.25      0.00
    3   -2    5      2.53      0.00
    4   -2    5     -5.65      0.00
    5   -2    5      1.76      0.00
    6   -2    5     -0.61      0.00
    7   -2    5      0.75      0.00
   -8   -1    5     -1.02      0.00
   -7   -1    5      1.91      0.00
   -6   -1    5     -2.83      0.00
   -5   -1    5      2.41      0.00
   -4   -1    5      1.03      0.00
   -3   -1    5     -4.05      0.00
   -2   -1    5     10.77      0.00
   -1   -1    5     -9.17      0.00
    0   -1    5      2.03      0.00
    1   -1    5     -0.37      0.00
    2   -1    5     -1.30      0.00
    3   -1    5     -2.43      0.00
    4   -1    5      1.17      0.00
    5   -1    5      0.01      0.00
    6   -1    5      0.12      0.00
    7   -1    5     -0.29      0.00
   -8    0    5      0.63      0.00
   -7    0    5     -1.37      0.00
   -6    0    5      1.47      0.00
   -5    0    5     -0.67      0.00
   -4    0    5     -0.71      0.00
   -3    0    5      1.34      0.00
   -2    0    5     -6.19      0.00
   -1    0    5      9.96      0.00
    0    0    5     -8.80      0.00
    1    0    5      0.76      0.00
    2    0    5      0.42      0.00
    3    0    5      0.54      0.00
    4    0    5      2.82      0.00
    5    0    5     -1.77      0.00
    6    0    5      0.57      0.00
    7    0    5      0.56      0.00
   -8    1    5      0.38      0.00
   -7    1    5     -1.10      0.00
   -6    1    5      1.53      0.00
   -5    1    5     -1.17      0.00
   -4    1    5     -0.60      0.00
   -3    1    5      5.23      0.00
   -2    1    5     -3.48      0.00
   -1    1    5     -5.07      0.00
    0    1    5      7.03      0.00
    1    1    5     -3.23      0.00
    2    1    5      1.45      0.00
    3    1    5      0.86      0.00
    4    1    5     -3.00      0.00
    5    1    5      1.98      0.00
    6    1    5     -0.05      0.00
   -8    2    5     -0.90      0.00
   -7    2    5      1.36      0.00
   -6    2    5     -1.87      0.00
   -5    2    5      2.26      0.00
   -4    2    5      0.50      0.00
   -3    2    5     -6.23      0.00
   -2    2    5      5.04      0.00
   -1    2    5      3.90      0.00
    0    2    5     -5.69      0.00
    1    2    5      3.56      0.00
    2    2    5     -0.88      0.00
    3    2    5     -0.56      0.00
    4    2    5      1.54      0.00
    5    2    5     -0.20      0.00
    6    2    5     -0.12      0.00
   -8    3    5      0.33      0.00
   -7    3    5     -1.90      0.00
   -6    3    5      1.19      0.00
   -5    3    5     -2.74      0.00
   -4    3    5      0.69      0.00
   -3    3    5      3.07      0.00
   -2    3    5     -3.11      0.00
   -1    3    5     -0.53      0.00
    0    3    5      0.46      0.00
    1    3    5      1.68      0.00
    2    3    5     -0.70      0.00
    3    3    5     -1.63      0.00
    4    3    5     -0.72      0.00
    5    3    5      1.35      0.00
   -8    4    5      1.12      0.00
   -7    4    5     -2.94      0.00
   -6    4    5      0.66      0.00
   -5    4    5      1.79      0.00
   -4    4    5     -0.98      0.00
   -3    4    5     -0.95      0.00
   -2    4    5      2.03      0.00
   -1    4    5     -3.23      0.00
    0    4    5      4.72      0.00
    1    4    5     -2.44      0.00
    2    4    5      0.30      0.00
    3    4    5      0.52      0.00
    4    4    5     -0.02      0.00
    5    4    5     -2.51      0.00
   -8    5    5     -0.16      0.00
   -7    5    5      1.06      0.00
   -6    5    5      0.36      0.00
   -5    5    5     -1.09      0.00
   -4    5    5      0.18      0.00
   -3    5    5     -0.96      0.00
   -2    5    5     -1.45      0.00
   -1    5    5      2.82      0.00
    0    5    5     -2.67      0.00
    1    5    5      1.06      0.00
    2    5    5      0.73      0.00
    3    5    5     -0.84      0.00
    4    5    5     -1.12      0.00
   -7    6    5      1.51      0.00
   -6    6    5      0.49      0.00
   -5    6    5     -0.49      0.00
   -4    6    5     -0.17      0.00
   -3    6    5      2.33      0.00
   -2    6    5      0.10      0.00
   -1    6    5      0.51      0.00
    0    6    5      0.70      0.00
    1    6    5      0.41      0.00
    2    6    5      0.93      0.00
    3    6    5     -2.12      0.00
   -7    7    5      0.93      0.00
   -6    7    5     -0.92      0.00
   -5    7    5      1.47      0.00
   -4    7    5     -0.22      0.00
   -3    7    5     -0.03      0.00
   -2    7    5     -0.21      0.00
   -1    7    5      0.30      0.00
    0    7    5     -0.05      0.00
    1    7    5     -0.27      0.00
    2    7    5     -1.00      0.00
   -6    8    5      0.44      0.00
   -5    8    5     -0.43      0.00
   -4    8    5      0.05      0.00
   -3    8    5     -0.67      0.00
   -2    8    5     -0.96      0.00
   -1    8    5     -0.14      0.00
    0    8    5     -2.27      0.00
    1    8    5      0.65      0.00
   -5    9    5     -0.42      0.00
   -4    9    5     -0.15      0.00
   -3    9    5     -0.56      0.00
   -2    9    5     -0.10      0.00
   -1    9    5     -0.15      0.00
    1  -14    6      0.74      0.00
    2  -14    6      0.19      0.00
    3  -14    6      1.28      0.00
   -1  -13    6      1.93      0.00
    0  -13    6     -0.10      0.00
    1  -13    6      0.47      0.00
    2  -13    6      0.17      0.00
    3  -13    6      2.56      0.00
    4  -13    6     -1.15      0.00
    5  -13    6     -1.86      0.00
   -2  -12    6      0.98      0.00
   -1  -12    6      1.76      0.00
    0  -12    6     -0.16      0.00
    1  -12    6      0.42      0.00
    2  -12    6      1.22      0.00
    3  -12    6     -1.97      0.00
    4  -12    6     -0.78      0.00
    5  -12    6     -0.80      0.00
    6  -12    6      0.75      0.00
   -4  -11    6     -1.10      0.00
   -3  -11    6     -0.91      0.00
   -2  -11    6     -0.22      0.00
   -1  -11    6      0.93      0.00
    0  -11    6     -1.16      0.00
    1  -11    6      0.64      0.00
    2  -11    6      0.22      0.00
    3  -11    6      0.23      0.00
    4  -11    6      1.09      0.00
    5  -11    6      0.46      0.00
    6  -11    6     -0.38      0.00
   -4  -10    6      0.70      0.00
   -3  -10    6      2.20      0.00
   -2  -10    6     -0.62      0.00
   -1  -10    6     -1.11      0.00
    0  -10    6     -0.83      0.00
    1  -10    6      0.25      0.00
    2  -10    6     -0.13      0.00
    3  -10    6     -1.59      0.00
    4  -10    6     -0.38      0.00
    5  -10    6      1.14      0.00
    6  -10    6      0.87      0.00
    7  -10    6      1.13      0.00
   -5   -9    6      0.90      0.00
   -4   -9    6      0.67      0.00
   -3   -9    6     -0.85      0.00
   -2   -9    6      0.89      0.00
   -1   -9    6     -1.12      0.00
    0   -9    6      1.62      0.00
    1   -9    6     -0.66      0.00
    2   -9    6     -0.62      0.00
    3   -9    6      0.88      0.00
    4   -9    6      1.08      0.00
    5   -9    6      1.63      0.00
    6   -9    6      0.13      0.00
    7   -9    6      0.45      0.00
   -6   -8    6      0.75      0.00
   -5   -8    6     -0.04      0.00
   -4   -8    6     -0.03      0.00
   -3   -8    6      0.32      0.00
   -2   -8    6     -3.91      0.00
   -1   -8    6      2.90      0.00
    0   -8    6     -2.19      0.00
    1   -8    6      0.69      0.00
    2   -8    6      2.91      0.00
    3   -8    6     -3.38      0.00
    4   -8    6     -0.42      0.00
    5   -8    6     -0.03      0.00
    6   -8    6     -0.56      0.00
    7   -8    6     -0.75      0.00
   -6   -7    6      0.56      0.00
   -5   -7    6     -0.87      0.00
   -4   -7    6      0.69      0.00
   -3   -7    6     -2.82      0.00
   -2   -7    6      4.02      0.00
   -1   -7    6     -1.80      0.00
    0   -7    6      0.84      0.00
    1   -7    6     -1.35      0.00
    2   -7    6     -1.58      0.00
    3   -7    6      0.52      0.00
    4   -7    6      1.11      0.00
    5   -7    6      0.79      0.00
    6   -7    6     -0.61      0.00
    7   -7    6      2.17      0.00
   -7   -6    6     -1.91      0.00
   -6   -6    6     -0.04      0.00
   -5   -6    6      1.30      0.00
   -4   -6    6      0.05      0.00
   -3   -6    6      0.66      0.00
   -2   -6    6      1.45      0.00
   -1   -6    6     -5.15      0.00
    0   -6    6     -1.90      0.00
    1   -6    6      2.32      0.00
    2   -6    6      0.10      0.00
    3   -6    6     -0.22      0.00
    4   -6    6      3.35      0.00
    5   -6    6     -0.01      0.00
    6   -6    6      0.72      0.00
    7   -6    6     -1.64      0.00
   -7   -5    6      0.60      0.00
   -6   -5    6      2.45      0.00
   -5   -5    6     -1.66      0.00
   -4   -5    6     -1.24      0.00
   -3   -5    6      3.00      0.00
   -2   -5    6     -8.47      0.00
   -1   -5    6      6.08      0.00
    0   -5    6      4.14      0.00
    1   -5    6     -2.67      0.00
    2   -5    6      2.76      0.00
    3   -5    6      0.44      0.00
    4   -5    6     -3.72      0.00
    5   -5    6      0.16      0.00
    6   -5    6     -0.68      0.00
    7   -5    6     -0.42      0.00
   -7   -4    6     -1.08      0.00
   -6   -4    6     -2.34      0.00
   -5   -4    6      0.91      0.00
   -4   -4    6      1.55      0.00
   -3   -4    6     -3.71      0.00
   -2   -4    6      8.07      0.00
   -1   -4    6     -0.65      0.00
    0   -4    6      1.42      0.00
    1   -4    6     -2.76      0.00
    2   -4    6     -2.70      0.00
    3   -4    6     -0.45      0.00
    4   -4    6      0.13      0.00
    5   -4    6      0.59      0.00
    6   -4    6      0.07      0.00
    7   -4    6     -0.47      0.00
   -8   -3    6     -0.51      0.00
   -7   -3    6      0.41      0.00
   -6   -3    6      1.54      0.00
   -5   -3    6      0.81      0.00
   -4   -3    6     -1.38      0.00
   -3   -3    6      1.76      0.00
   -2   -3    6     -2.00      0.00
   -1   -3    6      3.88      0.00
    0   -3    6    -11.53      0.00
    1   -3    6      6.14      0.00
    2   -3    6      1.97      0.00
    3   -3    6     -1.90      0.00
    4   -3    6      3.65      0.00
    5   -3    6     -1.49      0.00
    6   -3    6      0.16      0.00
    7   -3    6      0.45      0.00
   -8   -2    6      0.82      0.00
   -7   -2    6     -1.37      0.00
   -6   -2    6      1.27      0.00
   -5   -2    6     -2.60      0.00
   -4   -2    6     -0.17      0.00
   -3   -2    6      2.93      0.00
   -2   -2    6     -4.14      0.00
   -1   -2    6     -3.58      0.00
    0   -2    6     10.51      0.00
    1   -2    6     -4.27      0.00
    2   -2    6     -0.82      0.00
    3   -2    6      3.80      0.00
    4   -2    6     -4.36      0.00
    5   -2    6      1.07      0.00
    6   -2    6     -1.10      0.00
    7   -2    6     -0.06      0.00
   -8   -1    6     -1.54      0.00
   -7   -1    6      2.75      0.00
   -6   -1    6     -2.59      0.00
   -5   -1    6      2.45      0.00
   -4   -1    6      1.77      0.00
   -3   -1    6     -7.21      0.00
   -2   -1    6      8.74      0.00
   -1   -1    6     -2.15      0.00
    0   -1    6     -2.30      0.00
    1   -1    6      2.93      0.00
    2   -1    6      0.08      0.00
    3   -1    6     -3.98      0.00
    4   -1    6      1.95      0.00
    5   -1    6     -0.66      0.00
    6   -1    6      0.73      0.00
    7   -1    6      0.00      0.00
   -8    0    6      0.90      0.00
   -7    0    6     -1.40      0.00
   -6    0    6      1.19      0.00
   -5    0    6     -2.02      0.00
   -4    0    6     -1.28      0.00
   -3    0    6      4.41      0.00
   -2    0    6     -5.75      0.00
   -1    0    6      4.03      0.00
    0    0    6     -0.99      0.00
    1    0    6     -1.19      0.00
    2    0    6      0.12      0.00
    3    0    6      1.92      0.00
    4    0    6      1.05      0.00
    5    0    6     -1.40      0.00
    6    0    6     -0.78      0.00
   -8    1    6     -0.11      0.00
   -7    1    6     -0.48      0.00
   -6    1    6     -0.68      0.00
   -5    1    6      0.64      0.00
   -4    1    6     -1.06      0.00
   -3    1    6      1.32      0.00
   -2    1    6      0.80      0.00
   -1    1    6     -5.78      0.00
    0    1    6      6.11      0.00
    1    1    6     -3.69      0.00
    2    1    6      1.06      0.00
    3    1    6      1.18      0.00
    4    1    6     -2.56      0.00
    5    1    6      1.09      0.00
    6    1    6      0.85      0.00
   -8    2    6     -0.67      0.00
   -7    2    6      2.56      0.00
   -6    2    6     -1.18      0.00
   -5    2    6      0.57      0.00
   -4    2    6      1.38      0.00
   -3    2    6     -2.90      0.00
   -2    2    6     -1.18      0.00
   -1    2    6      6.67      0.00
    0    2    6     -6.30      0.00
    1    2    6      2.33      0.00
    2    2    6      0.29      0.00
    3    2    6      0.00      0.00
    4    2    6      1.51      0.00
    5    2    6      1.54      0.00
   -8    3    6      0.30      0.00
   -7    3    6     -1.82      0.00
   -6    3    6      1.13      0.00
   -5    3    6     -2.19      0.00
   -4    3    6     -0.12      0.00
   -3    3    6      2.43      0.00
   -2    3    6     -0.70      0.00
   -1    3    6     -2.51      0.00
    0    3    6      0.74      0.00
    1    3    6      0.70      0.00
    2    3    6     -0.89      0.00
    3    3    6      0.51      0.00
    4    3    6     -0.81      0.00
    5    3    6     -0.01      0.00
   -8    4    6      1.03      0.00
   -7    4    6     -1.17      0.00
   -6    4    6     -1.27      0.00
   -5    4    6      1.64      0.00
   -4    4    6     -0.04      0.00
   -3    4    6     -1.86      0.00
   -2    4    6      2.23      0.00
   -1    4    6     -2.66      0.00
    0    4    6      2.06      0.00
    1    4    6     -1.35      0.00
    2    4    6     -0.22      0.00
    3    4    6     -0.69      0.00
    4    4    6     -0.53      0.00
   -7    5    6     -2.15      0.00
   -6    5    6      0.93      0.00
   -5    5    6     -0.90      0.00
   -4    5    6      0.27      0.00
   -3    5    6      0.16      0.00
   -2    5    6     -2.66      0.00
   -1    5    6      1.32      0.00
    0    5    6     -1.54      0.00
    1    5    6      0.57      0.00
    2    5    6      0.35      0.00
    3    5    6     -1.93      0.00
   -7    6    6      1.26      0.00
   -6    6    6      0.69      0.00
   -5    6    6      0.46      0.00
   -4    6    6     -1.22      0.00
   -3    6    6      1.54      0.00
   -2    6    6      0.91      0.00
   -1    6    6     -1.42      0.00
    0    6    6      0.80      0.00
    1    6    6     -0.27      0.00
    2    6    6      0.64      0.00
   -6    7    6     -0.69      0.00
   -5    7    6      0.40      0.00
   -4    7    6      0.72      0.00
   -3    7    6      0.59      0.00
   -2    7    6      0.30      0.00
   -1    7    6      1.26      0.00
    0    7    6     -0.69      0.00
    1    7    6      0.27      0.00
   -5    8    6      0.13      0.00
   -4    8    6     -0.07      0.00
   -3    8    6     -0.26      0.00
   -2    8    6     -1.05      0.00
   -1    8    6      0.27      0.00
    0    8    6     -1.42      0.00
    1  -14    7     -0.99      0.00
    2  -14    7      0.02      0.00
    3  -14    7     -0.72      0.00
   -1  -13    7     -2.40      0.00
    0  -13    7      0.45      0.00
    1  -13    7      0.30      0.00
    2  -13    7     -1.19      0.00
    3  -13    7      3.20      0.00
    4  -13    7     -0.84      0.00
   -3  -12    7      0.18      0.00
   -2  -12    7      0.27      0.00
   -1  -12    7      2.27      0.00
    0  -12    7      1.13      0.00
    1  -12    7     -0.30      0.00
    2  -12    7      0.70      0.00
    3  -12    7      1.02      0.00
    4  -12    7      0.88      0.00
    5  -12    7     -0.71      0.00
    6  -12    7      0.22      0.00
   -4  -11    7     -0.61      0.00
   -3  -11    7     -0.90      0.00
   -2  -11    7     -0.93      0.00
   -1  -11    7      2.66      0.00
    0  -11    7     -0.54      0.00
    1  -11    7      1.45      0.00
    2  -11    7      0.89      0.00
    3  -11    7      0.32      0.00
    4  -11    7      0.20      0.00
    5  -11    7     -2.18      0.00
    6  -11    7     -0.65      0.00
   -4  -10    7     -0.60      0.00
   -3  -10    7      1.25      0.00
   -2  -10    7      1.25      0.00
   -1  -10    7      0.04      0.00
    0  -10    7     -0.83      0.00
    1  -10    7     -0.44      0.00
    2  -10    7     -0.70      0.00
    3  -10    7      1.52      0.00
    4  -10    7     -0.89      0.00
    5  -10    7     -1.06      0.00
    6  -10    7      1.05      0.00
    7  -10    7      0.26      0.00
   -5   -9    7      0.35      0.00
   -4   -9    7      0.96      0.00
   -3   -9    7      0.35      0.00
   -2   -9    7      0.85      0.00
   -1   -9    7     -1.17      0.00
    0   -9    7      1.09      0.00
    1   -9    7      0.13      0.00
    2   -9    7     -0.79      0.00
    3   -9    7     -0.78      0.00
    4   -9    7      0.64      0.00
    5   -9    7      1.09      0.00
    6   -9    7      0.61      0.00
    7   -9    7      0.70      0.00
   -6   -8    7      0.44      0.00
   -5   -8    7      0.80      0.00
   -4   -8    7     -0.30      0.00
   -3   -8    7      2.17      0.00
   -2   -8    7     -3.94      0.00
   -1   -8    7      2.83      0.00
    0   -8    7     -0.99      0.00
    1   -8    7     -0.38      0.00
    2   -8    7      2.62      0.00
    3   -8    7     -0.23      0.00
    4   -8    7     -3.42      0.00
    5   -8    7      1.43      0.00
    6   -8    7      0.26      0.00
    7   -8    7     -1.51      0.00
   -6   -7    7     -0.61      0.00
   -5   -7    7     -0.87      0.00
   -4   -7    7      0.54      0.00
   -3   -7    7     -4.05      0.00
   -2   -7    7      4.59      0.00
   -1   -7    7     -2.46      0.00
    0   -7    7      0.73      0.00
    1   -7    7     -0.66      0.00
    2   -7    7     -2.12      0.00
    3   -7    7     -1.74      0.00
    4   -7    7      0.75      0.00
    5   -7    7     -0.62      0.00
    6   -7    7     -0.97      0.00
    7   -7    7      1.30      0.00
   -7   -6    7     -2.03      0.00
   -6   -6    7     -0.49      0.00
   -5   -6    7      0.82      0.00
   -4   -6    7     -0.04      0.00
   -3   -6    7      1.55      0.00
   -2   -6    7     -1.37      0.00
   -1   -6    7     -1.54      0.00
    0   -6    7     -4.28      0.00
    1   -6    7      1.89      0.00
    2   -6    7      1.34      0.00
    3   -6    7     -1.49      0.00
    4   -6    7      3.28      0.00
    5   -6    7      0.50      0.00
    6   -6    7      1.08      0.00
    7   -6    7      0.83      0.00
   -7   -5    7      0.29      0.00
   -6   -5    7      1.97      0.00
   -5   -5    7     -1.21      0.00
   -4   -5    7     -0.94      0.00
   -3   -5    7      0.92      0.00
   -2   -5    7     -4.22      0.00
   -1   -5    7     -0.18      0.00
    0   -5    7      6.28      0.00
    1   -5    7     -2.55      0.00
    2   -5    7      0.67      0.00
    3   -5    7      3.40      0.00
    4   -5    7     -3.64      0.00
    5   -5    7      0.49      0.00
    6   -5    7     -0.47      0.00
    7   -5    7     -0.57      0.00
   -7   -4    7     -1.14      0.00
   -6   -4    7     -2.78      0.00
   -5   -4    7      0.22      0.00
   -4   -4    7      2.45      0.00
   -3   -4    7     -3.82      0.00
   -2   -4    7      5.53      0.00
   -1   -4    7     -1.10      0.00
    0   -4    7     -0.04      0.00
    1   -4    7      0.36      0.00
    2   -4    7     -1.30      0.00
    3   -4    7     -3.83      0.00
    4   -4    7      1.73      0.00
    5   -4    7     -0.87      0.00
    6   -4    7      1.02      0.00
    7   -4    7     -1.53      0.00
   -7   -3    7     -0.23      0.00
   -6   -3    7      1.42      0.00
   -5   -3    7      1.81      0.00
   -4   -3    7     -2.26      0.00
   -3   -3    7      2.62      0.00
   -2   -3    7     -4.02      0.00
   -1   -3    7      7.61      0.00
    0   -3    7     -6.23      0.00
    1   -3    7     -0.34      0.00
    2   -3    7      1.06      0.00
    3   -3    7      0.34      0.00
    4   -3    7      0.83      0.00
    5   -3    7      0.50      0.00
    6   -3    7     -0.19      0.00
    7   -3    7      0.16      0.00
   -8   -2    7      1.33      0.00
   -7   -2    7     -2.17      0.00
   -6   -2    7      0.45      0.00
   -5   -2    7     -2.07      0.00
   -4   -2    7     -0.44      0.00
   -3   -2    7      2.60      0.00
   -2   -2    7      0.67      0.00
   -1   -2    7     -7.41      0.00
    0   -2    7      5.92      0.00
    1   -2    7     -0.18      0.00
    2   -2    7     -0.75      0.00
    3   -2    7      3.13      0.00
    4   -2    7     -1.94      0.00
    5   -2    7      0.33      0.00
    6   -2    7     -0.91      0.00
   -8   -1    7     -0.77      0.00
   -7   -1    7      1.39      0.00
   -6   -1    7     -1.21      0.00
   -5   -1    7      2.08      0.00
   -4   -1    7      2.63      0.00
   -3   -1    7     -6.24      0.00
   -2   -1    7      1.10      0.00
   -1   -1    7      5.16      0.00
    0   -1    7     -5.79      0.00
    1   -1    7      1.94      0.00
    2   -1    7      1.29      0.00
    3   -1    7     -4.08      0.00
    4   -1    7      2.51      0.00
    5   -1    7     -1.36      0.00
    6   -1    7      1.23      0.00
   -8    0    7      0.69      0.00
   -7    0    7     -0.61      0.00
   -6    0    7      1.94      0.00
   -5    0    7     -1.89      0.00
   -4    0    7     -2.27      0.00
   -3    0    7      3.45      0.00
   -2    0    7     -0.90      0.00
   -1    0    7     -3.06      0.00
    0    0    7      2.02      0.00
    1    0    7      0.07      0.00
    2    0    7     -1.34      0.00
    3    0    7      1.48      0.00
    4    0    7      0.19      0.00
    5    0    7     -0.59      0.00
    6    0    7     -0.70      0.00
   -8    1    7     -0.27      0.00
   -7    1    7      0.68      0.00
   -6    1    7     -1.87      0.00
   -5    1    7      1.59      0.00
   -4    1    7     -0.79      0.00
   -3    1    7     -1.48      0.00
   -2    1    7      3.58      0.00
   -1    1    7     -4.50      0.00
    0    1    7      4.44      0.00
    1    1    7     -2.56      0.00
    2    1    7      0.16      0.00
    3    1    7      1.70      0.00
    4    1    7     -0.91      0.00
    5    1    7      0.07      0.00
   -8    2    7     -0.67      0.00
   -7    2    7      2.31      0.00
   -6    2    7     -0.23      0.00
   -5    2    7     -0.41      0.00
   -4    2    7      1.18      0.00
   -3    2    7      0.52      0.00
   -2    2    7     -3.60      0.00
   -1    2    7      5.49      0.00
    0    2    7     -4.16      0.00
    1    2    7      0.56      0.00
    2    2    7      2.04      0.00
    3    2    7      0.01      0.00
    4    2    7     -0.25      0.00
   -7    3    7     -1.24      0.00
   -6    3    7      1.17      0.00
   -5    3    7     -0.77      0.00
   -4    3    7     -0.30      0.00
   -3    3    7      0.95      0.00
   -2    3    7      1.58      0.00
   -1    3    7     -2.74      0.00
    0    3    7      0.59      0.00
    1    3    7      0.64      0.00
    2    3    7     -1.06      0.00
    3    3    7      2.41      0.00
    4    3    7      0.63      0.00
   -7    4    7      1.44      0.00
   -6    4    7     -1.31      0.00
   -5    4    7      0.21      0.00
   -4    4    7      0.95      0.00
   -3    4    7     -2.61      0.00
   -2    4    7      1.62      0.00
   -1    4    7     -0.04      0.00
    0    4    7     -0.05      0.00
    1    4    7     -0.90      0.00
    2    4    7     -0.03      0.00
    3    4    7      1.08      0.00
   -7    5    7     -2.30      0.00
   -6    5    7      0.68      0.00
   -5    5    7     -1.04      0.00
   -4    5    7      0.72      0.00
   -3    5    7      0.71      0.00
   -2    5    7     -1.11      0.00
   -1    5    7      0.61      0.00
    0    5    7     -0.12      0.00
    1    5    7     -0.12      0.00
    2    5    7      0.42      0.00
    3    5    7     -3.50      0.00
   -6    6    7      0.07      0.00
   -5    6    7      0.80      0.00
   -4    6    7     -0.89      0.00
   -3    6    7      0.53      0.00
   -2    6    7      1.26      0.00
   -1    6    7     -1.74      0.00
    0    6    7      0.79      0.00
    1    6    7     -0.60      0.00
   -5    7    7     -0.11      0.00
   -4    7    7      0.53      0.00
   -3    7    7      0.58      0.00
   -2    7    7      0.28      0.00
   -1    7    7      1.19      0.00
    0    7    7     -0.36      0.00
    1  -14    8     -0.93      0.00
    2  -14    8      0.37      0.00
    3  -14    8     -2.22      0.00
   -1  -13    8     -3.54      0.00
    0  -13    8      0.18      0.00
    1  -13    8     -0.34      0.00
    2  -13    8     -1.58      0.00
    3  -13    8     -0.79      0.00
    4  -13    8     -2.09      0.00
   -2  -12    8      0.28      0.00
   -1  -12    8     -0.48      0.00
    0  -12    8      0.35      0.00
    1  -12    8     -0.86      0.00
    2  -12    8     -0.61      0.00
    3  -12    8      0.80      0.00
    4  -12    8      1.91      0.00
    5  -12    8      1.94      0.00
   -3  -11    8      0.55      0.00
   -2  -11    8     -2.56      0.00
   -1  -11    8      0.97      0.00
    0  -11    8     -0.08      0.00
    1  -11    8      0.09      0.00
    2  -11    8      0.23      0.00
    3  -11    8     -1.86      0.00
    4  -11    8     -0.09      0.00
    5  -11    8     -2.22      0.00
    6  -11    8     -1.01      0.00
   -4  -10    8     -1.14      0.00
   -3  -10    8     -1.54      0.00
   -2  -10    8      1.41      0.00
   -1  -10    8      0.11      0.00
    0  -10    8      0.05      0.00
    1  -10    8     -0.36      0.00
    2  -10    8     -0.86      0.00
    3  -10    8      3.35      0.00
    4  -10    8      0.47      0.00
    5  -10    8     -2.25      0.00
    6  -10    8      0.16      0.00
   -5   -9    8     -0.45      0.00
   -4   -9    8      0.25      0.00
   -3   -9    8      0.23      0.00
   -2   -9    8      0.46      0.00
   -1   -9    8     -0.22      0.00
    0   -9    8      0.15      0.00
    1   -9    8      0.21      0.00
    2   -9    8     -0.48      0.00
    3   -9    8     -0.53      0.00
    4   -9    8      1.71      0.00
    6   -9    8      0.29      0.00
   -5   -8    8      0.79      0.00
   -4   -8    8     -0.20      0.00
   -3   -8    8      3.05      0.00
   -2   -8    8     -3.84      0.00
   -1   -8    8      1.42      0.00
    0   -8    8      0.87      0.00
    1   -8    8     -0.72      0.00
    2   -8    8      0.63      0.00
    3   -8    8      4.04      0.00
    4   -8    8     -3.99      0.00
    6   -8    8      0.16      0.00
    7   -8    8     -0.71      0.00
   -6   -7    8     -0.55      0.00
   -5   -7    8     -0.28      0.00
   -4   -7    8     -0.11      0.00
   -3   -7    8     -4.25      0.00
   -2   -7    8      4.60      0.00
   -1   -7    8     -0.43      0.00
    0   -7    8     -0.30      0.00
    1   -7    8      1.07      0.00
    2   -7    8     -0.99      0.00
    3   -7    8     -2.22      0.00
    4   -7    8      0.88      0.00
    5   -7    8     -1.46      0.00
    6   -7    8     -0.33      0.00
    7   -7    8     -0.57      0.00
   -6   -6    8     -0.57      0.00
   -5   -6    8      0.42      0.00
   -4   -6    8     -0.87      0.00
   -3   -6    8      3.47      0.00
   -2   -6    8     -3.54      0.00
   -1   -6    8     -0.19      0.00
    0   -6    8     -3.66      0.00
    1   -6    8      1.13      0.00
    2   -6    8      0.98      0.00
    3   -6    8     -0.47      0.00
    4   -6    8      2.10      0.00
    5   -6    8      1.11      0.00
    6   -6    8     -0.06      0.00
    7   -6    8      1.16      0.00
   -7   -5    8      1.48      0.00
   -6   -5    8      1.21      0.00
   -5   -5    8     -0.51      0.00
   -4   -5    8     -0.03      0.00
   -3   -5    8     -0.92      0.00
   -2   -5    8     -0.56      0.00
   -1   -5    8     -3.24      0.00
    0   -5    8      5.61      0.00
    1   -5    8     -1.32      0.00
    2   -5    8     -0.66      0.00
    3   -5    8      4.87      0.00
    4   -5    8     -2.47      0.00
    5   -5    8     -0.09      0.00
    6   -5    8     -0.85      0.00
    7   -5    8      0.94      0.00
   -7   -4    8     -0.09      0.00
   -6   -4    8     -2.05      0.00
   -5   -4    8     -1.00      0.00
   -4   -4    8      2.38      0.00
   -3   -4    8     -2.98      0.00
   -2   -4    8      2.26      0.00
   -1   -4    8      0.40      0.00
    0   -4    8     -2.01      0.00
    1   -4    8      2.99      0.00
    2   -4    8      1.41      0.00
    3   -4    8     -5.30      0.00
    4   -4    8      2.69      0.00
    6   -4    8      1.07      0.00
   -7   -3    8      1.65      0.00
   -6   -3    8      0.76      0.00
   -5   -3    8      2.22      0.00
   -4   -3    8     -1.82      0.00
   -3   -3    8      2.36      0.00
   -2   -3    8     -3.83      0.00
   -1   -3    8      4.50      0.00
    0   -3    8     -0.10      0.00
    1   -3    8     -3.39      0.00
    2   -3    8     -1.46      0.00
    3   -3    8      1.27      0.00
    4   -3    8     -0.59      0.00
    6   -3    8     -0.16      0.00
   -7   -2    8     -0.91      0.00
   -6   -2    8     -0.35      0.00
   -5   -2    8     -1.46      0.00
   -4   -2    8     -0.12      0.00
   -3   -2    8      0.78      0.00
   -2   -2    8      4.64      0.00
   -1   -2    8     -6.46      0.00
    0   -2    8      2.82      0.00
    1   -2    8      0.67      0.00
    2   -2    8      0.08      0.00
    3   -2    8      0.96      0.00
    4   -2    8     -0.76      0.00
    5   -2    8      1.40      0.00
    6   -2    8     -0.59      0.00
   -7   -1    8     -0.04      0.00
   -6   -1    8     -0.32      0.00
   -5   -1    8      1.70      0.00
   -4   -1    8      2.74      0.00
   -3   -1    8     -0.82      0.00
   -2   -1    8     -5.46      0.00
   -1   -1    8      9.83      0.00
    0   -1    8     -5.36      0.00
    1   -1    8      1.06      0.00
    2   -1    8      2.23      0.00
    3   -1    8     -2.36      0.00
    4   -1    8      2.00      0.00
    5   -1    8     -1.74      0.00
    6   -1    8      0.47      0.00
   -7    0    8     -1.23      0.00
   -6    0    8      1.98      0.00
   -5    0    8     -1.16      0.00
   -4    0    8     -1.26      0.00
   -3    0    8      0.88      0.00
   -2    0    8      2.51      0.00
   -1    0    8     -4.45      0.00
    0    0    8      1.26      0.00
    1    0    8      1.03      0.00
    2    0    8     -1.69      0.00
    3    0    8      0.01      0.00
    4    0    8     -0.53      0.00
    5    0    8     -1.01      0.00
   -7    1    8      1.79      0.00
   -6    1    8     -1.42      0.00
   -5    1    8      1.57      0.00
   -4    1    8      0.23      0.00
   -3    1    8     -2.90      0.00
   -2    1    8      2.39      0.00
   -1    1    8     -0.78      0.00
    0    1    8      2.45      0.00
    1    1    8     -0.81      0.00
    2    1    8     -1.86      0.00
    3    1    8      0.76      0.00
    4    1    8      0.62      0.00
    5    1    8     -0.09      0.00
   -7    2    8      0.55      0.00
   -6    2    8      0.67      0.00
   -5    2    8     -0.74      0.00
   -4    2    8     -0.18      0.00
   -3    2    8      2.27      0.00
   -2    2    8     -2.82      0.00
   -1    2    8      3.17      0.00
    0    2    8     -0.80      0.00
    1    2    8     -0.60      0.00
    2    2    8      1.60      0.00
    3    2    8      0.03      0.00
    4    2    8     -1.42      0.00
   -7    3    8     -0.62      0.00
   -6    3    8      0.55      0.00
   -5    3    8      1.01      0.00
   -4    3    8     -0.58      0.00
   -3    3    8      0.62      0.00
   -2    3    8      1.89      0.00
   -1    3    8     -1.40      0.00
    0    3    8      0.62      0.00
    1    3    8      0.90      0.00
    2    3    8     -0.94      0.00
    3    3    8      1.49      0.00
   -6    4    8     -0.66      0.00
   -5    4    8     -0.41      0.00
   -4    4    8      0.84      0.00
   -3    4    8     -2.61      0.00
   -2    4    8     -0.83      0.00
   -1    4    8      1.11      0.00
    0    4    8     -1.11      0.00
    1    4    8      0.10      0.00
    2    4    8      0.07      0.00
   -6    5    8      0.71      0.00
   -5    5    8     -0.94      0.00
   -4    5    8     -0.11      0.00
   -3    5    8      0.38      0.00
   -2    5    8     -0.56      0.00
   -1    5    8      0.04      0.00
    0    5    8      0.67      0.00
    1    5    8      0.05      0.00
   -5    6    8      0.06      0.00
   -4    6    8      0.14      0.00
   -3    6    8     -0.34      0.00
   -2    6    8      0.58      0.00
   -1    6    8     -1.21      0.00
    0    6    8      0.45      0.00
   -1  -13    9     -1.37      0.00
    0  -13    9      0.09      0.00
    1  -13    9     -0.65      0.00
    2  -13    9     -0.04      0.00
    3  -13    9     -0.94      0.00
    4  -13    9     -2.54      0.00
   -2  -12    9      0.64      0.00
   -1  -12    9     -0.25      0.00
    0  -12    9      0.21      0.00
    1  -12    9      1.77      0.00
    2  -12    9      0.60      0.00
    3  -12    9      0.26      0.00
    4  -12    9      1.77      0.00
    5  -12    9      3.18      0.00
   -3  -11    9      2.28      0.00
   -2  -11    9     -1.38      0.00
   -1  -11    9      1.07      0.00
    0  -11    9     -0.09      0.00
    1  -11    9     -0.59      0.00
    2  -11    9     -0.61      0.00
    3  -11    9     -2.88      0.00
    4  -11    9     -0.55      0.00
    5  -11    9      0.13      0.00
   -4  -10    9     -0.14      0.00
   -3  -10    9     -1.47      0.00
   -2  -10    9      1.87      0.00
   -1  -10    9     -1.28      0.00
    0  -10    9      0.61      0.00
    1  -10    9      0.04      0.00
    2  -10    9     -0.81      0.00
    3  -10    9     -0.08      0.00
    4  -10    9      0.71      0.00
    5  -10    9     -0.05      0.00
    6  -10    9     -0.37      0.00
   -5   -9    9     -0.07      0.00
   -4   -9    9     -0.03      0.00
   -3   -9    9      0.60      0.00
   -2   -9    9      0.60      0.00
   -1   -9    9      0.86      0.00
    0   -9    9     -0.55      0.00
    1   -9    9     -0.51      0.00
    2   -9    9      0.55      0.00
    3   -9    9     -1.43      0.00
    4   -9    9      2.77      0.00
    5   -9    9     -0.35      0.00
    6   -9    9      0.28      0.00
   -5   -8    9      0.34      0.00
   -4   -8    9      1.15      0.00
   -3   -8    9      2.92      0.00
   -2   -8    9     -2.58      0.00
   -1   -8    9     -0.42      0.00
    0   -8    9      1.80      0.00
    1   -8    9     -0.65      0.00
    2   -8    9     -1.69      0.00
    3   -8    9      4.26      0.00
    4   -8    9     -2.13      0.00
    5   -8    9      1.08      0.00
    6   -8    9     -0.50      0.00
   -6   -7    9      0.08      0.00
   -5   -7    9      0.05      0.00
   -4   -7    9      0.45      0.00
   -3   -7    9     -3.09      0.00
   -2   -7    9      3.03      0.00
   -1   -7    9      2.17      0.00
    0   -7    9     -1.53      0.00
    1   -7    9      0.11      0.00
    2   -7    9      0.58      0.00
    3   -7    9     -3.24      0.00
    4   -7    9      0.80      0.00
    5   -7    9     -1.18      0.00
    6   -7    9      0.94      0.00
   -6   -6    9     -0.02      0.00
   -5   -6    9      0.45      0.00
   -4   -6    9     -1.84      0.00
   -3   -6    9      4.15      0.00
   -2   -6    9     -2.02      0.00
   -1   -6    9     -0.25      0.00
    0   -6    9     -2.34      0.00
    1   -6    9      0.89      0.00
    2   -6    9     -0.75      0.00
    3   -6    9      0.73      0.00
    4   -6    9      0.39      0.00
    5   -6    9      3.12      0.00
    6   -6    9     -0.37      0.00
   -6   -5    9      1.18      0.00
   -5   -5    9     -0.68      0.00
   -4   -5    9      1.07      0.00
   -3   -5    9     -0.78      0.00
   -2   -5    9      1.46      0.00
   -1   -5    9     -4.43      0.00
    0   -5    9      3.37      0.00
    1   -5    9     -0.54      0.00
    2   -5    9     -1.80      0.00
    3   -5    9      4.60      0.00
    4   -5    9     -2.05      0.00
    5   -5    9     -0.93      0.00
    6   -5    9     -0.74      0.00
   -7   -4    9     -0.61      0.00
   -6   -4    9     -0.68      0.00
   -5   -4    9     -1.00      0.00
   -4   -4    9      1.43      0.00
   -3   -4    9     -0.04      0.00
   -2   -4    9     -1.12      0.00
   -1   -4    9      3.44      0.00
    0   -4    9     -3.37      0.00
    1   -4    9      2.52      0.00
    2   -4    9      2.40      0.00
    3   -4    9     -4.15      0.00
    4   -4    9      0.41      0.00
    5   -4    9      0.03      0.00
    6   -4    9      0.49      0.00
   -7   -3    9      1.61      0.00
   -6   -3    9      0.52      0.00
   -5   -3    9      1.52      0.00
   -4   -3    9     -1.36      0.00
   -3   -3    9      1.06      0.00
   -2   -3    9     -0.94      0.00
   -1   -3    9     -0.49      0.00
    0   -3    9      2.93      0.00
    1   -3    9     -1.66      0.00
    2   -3    9     -3.36      0.00
    3   -3    9      0.67      0.00
    4   -3    9     -0.43      0.00
    5   -3    9      0.25      0.00
    6   -3    9      0.00      0.00
   -7   -2    9      0.18      0.00
   -6   -2    9     -0.62      0.00
   -5   -2    9     -1.38      0.00
   -4   -2    9     -0.30      0.00
   -3   -2    9     -0.29      0.00
   -2   -2    9      4.14      0.00
   -1   -2    9     -4.73      0.00
    0   -2    9      0.82      0.00
    1   -2    9     -1.66      0.00
    2   -2    9      0.05      0.00
    3   -2    9     -0.83      0.00
    4   -2    9     -0.92      0.00
    5   -2    9      1.81      0.00
   -7   -1    9     -0.36      0.00
   -6   -1    9      0.02      0.00
   -5   -1    9      0.57      0.00
   -4   -1    9      0.64      0.00
   -3   -1    9      2.77      0.00
   -2   -1    9     -7.38      0.00
   -1   -1    9      6.80      0.00
    0   -1    9     -2.29      0.00
    1   -1    9     -0.32      0.00
    2   -1    9      1.28      0.00
    3   -1    9     -1.45      0.00
    4   -1    9      0.12      0.00
    5   -1    9     -0.53      0.00
   -7    0    9     -1.91      0.00
   -6    0    9      0.39      0.00
   -5    0    9     -0.32      0.00
   -4    0    9     -0.12      0.00
   -3    0    9     -0.68      0.00
   -2    0    9      4.16      0.00
   -1    0    9     -3.71      0.00
    0    0    9      0.00      0.00
    1    0    9      1.63      0.00
    2    0    9     -0.53      0.00
    3    0    9     -0.54      0.00
    4    0    9     -0.73      0.00
   -7    1    9      1.58      0.00
   -6    1    9     -1.05      0.00
   -5    1    9      0.21      0.00
   -4    1    9      0.86      0.00
   -3    1    9     -1.75      0.00
   -2    1    9     -0.72      0.00
   -1    1    9      0.39      0.00
    0    1    9      0.18      0.00
    1    1    9      0.00      0.00
    2    1    9     -1.84      0.00
    3    1    9     -0.81      0.00
    4    1    9      0.98      0.00
   -7    2    9     -0.88      0.00
   -6    2    9      0.68      0.00
   -5    2    9     -1.18      0.00
   -4    2    9     -0.41      0.00
   -3    2    9      1.81      0.00
   -2    2    9     -1.88      0.00
   -1    2    9      0.27      0.00
    0    2    9      0.91      0.00
    1    2    9     -0.83      0.00
    2    2    9     -0.61      0.00
    3    2    9      0.28      0.00
   -6    3    9     -0.33      0.00
   -5    3    9      1.35      0.00
   -4    3    9     -0.76      0.00
   -3    3    9      0.16      0.00
   -2    3    9      2.35      0.00
   -1    3    9     -0.36      0.00
    0    3    9      0.53      0.00
    1    3    9      0.70      0.00
    2    3    9     -0.66      0.00
   -5    4    9     -0.10      0.00
   -4    4    9      0.66      0.00
   -3    4    9     -0.96      0.00
   -2    4    9     -1.57      0.00
   -1    4    9      0.42      0.00
    0    4    9     -1.10      0.00
    1    4    9      0.55      0.00
   -4    5    9     -0.89      0.00
   -3    5    9      0.10      0.00
   -2    5    9     -0.41      0.00
   -1    5    9     -0.17      0.00
    0    5    9      0.14      0.00
    0  -13   10     -0.36      0.00
    1  -13   10     -2.63      0.00
    2  -13   10     -0.29      0.00
    3  -13   10      1.12      0.00
   -2  -12   10     -0.36      0.00
   -1  -12   10     -1.27      0.00
    0  -12   10     -0.30      0.00
    1  -12   10      2.17      0.00
    2  -12   10      2.22      0.00
    3  -12   10      0.66      0.00
    4  -12   10      1.24      0.00
   -3  -11   10      0.58      0.00
   -2  -11   10     -1.54      0.00
   -1  -11   10      2.32      0.00
    0  -11   10      0.05      0.00
    1  -11   10      1.46      0.00
    2  -11   10     -0.22      0.00
    3  -11   10      0.12      0.00
    4  -11   10     -0.66      0.00
    5  -11   10      0.22      0.00
   -4  -10   10     -0.16      0.00
   -3  -10   10     -1.47      0.00
   -2  -10   10      2.56      0.00
   -1  -10   10     -0.97      0.00
    0  -10   10      0.59      0.00
    1  -10   10      1.17      0.00
    2  -10   10     -0.19      0.00
    3  -10   10     -1.73      0.00
    4  -10   10     -1.00      0.00
    5  -10   10      0.58      0.00
   -4   -9   10     -1.46      0.00
   -3   -9   10      1.02      0.00
   -2   -9   10      0.44      0.00
   -1   -9   10      0.01      0.00
    0   -9   10     -0.87      0.00
    1   -9   10     -0.81      0.00
    2   -9   10      1.13      0.00
    3   -9   10     -2.48      0.00
    4   -9   10     -0.24      0.00
    5   -9   10      0.34      0.00
   -5   -8   10     -0.20      0.00
   -4   -8   10      1.38      0.00
   -3   -8   10      0.60      0.00
   -2   -8   10     -0.63      0.00
   -1   -8   10     -0.51      0.00
    0   -8   10      2.02      0.00
    1   -8   10      0.80      0.00
    2   -8   10     -1.30      0.00
    3   -8   10      1.90      0.00
    4   -8   10     -0.58      0.00
    5   -8   10     -0.18      0.00
    6   -8   10     -0.54      0.00
   -5   -7   10     -0.40      0.00
   -4   -7   10      0.66      0.00
   -3   -7   10     -1.77      0.00
   -2   -7   10      0.23      0.00
   -1   -7   10      3.19      0.00
    0   -7   10     -1.61      0.00
    1   -7   10     -2.44      0.00
    2   -7   10      2.33      0.00
    3   -7   10     -3.78      0.00
    4   -7   10     -0.59      0.00
    5   -7   10     -2.35      0.00
    6   -7   10      0.96      0.00
   -6   -6   10     -0.10      0.00
   -5   -6   10      0.85      0.00
   -4   -6   10     -2.29      0.00
   -3   -6   10      1.46      0.00
   -2   -6   10      0.44      0.00
   -1   -6   10     -0.86      0.00
    0   -6   10     -1.06      0.00
    1   -6   10      0.72      0.00
    2   -6   10     -1.71      0.00
    3   -6   10      0.69      0.00
    4   -6   10     -0.99      0.00
    5   -6   10      3.23      0.00
   -6   -5   10      0.79      0.00
   -5   -5   10     -2.15      0.00
   -4   -5   10      0.81      0.00
   -3   -5   10     -2.24      0.00
   -2   -5   10      2.62      0.00
   -1   -5   10     -3.97      0.00
    0   -5   10      1.63      0.00
    1   -5   10      1.02      0.00
    2   -5   10     -0.83      0.00
    3   -5   10      4.02      0.00
    4   -5   10     -0.41      0.00
    5   -5   10     -0.98      0.00
   -6   -4   10      0.02      0.00
   -5   -4   10     -0.38      0.00
   -4   -4   10      0.13      0.00
   -3   -4   10      1.69      0.00
   -2   -4   10     -3.26      0.00
   -1   -4   10      4.47      0.00
    0   -4   10     -3.62      0.00
    1   -4   10      0.39      0.00
    2   -4   10      3.14      0.00
    3   -4   10     -0.27      0.00
    4   -4   10     -1.55      0.00
    5   -4   10     -0.57      0.00
   -6   -3   10      0.31      0.00
   -5   -3   10      0.78      0.00
   -4   -3   10     -0.34      0.00
   -3   -3   10     -1.55      0.00
   -2   -3   10      3.06      0.00
   -1   -3   10     -3.06      0.00
    0   -3   10      3.09      0.00
    1   -3   10      2.87      0.00
    2   -3   10     -2.86      0.00
    3   -3   10      0.56      0.00
    4   -3   10      0.67      0.00
    5   -3   10     -0.89      0.00
   -6   -2   10     -0.35      0.00
   -5   -2   10      0.16      0.00
   -4   -2   10     -0.63      0.00
   -3   -2   10      0.60      0.00
   -2   -2   10      1.59      0.00
   -1   -2   10     -0.61      0.00
    0   -2   10     -0.17      0.00
    1   -2   10     -0.96      0.00
    2   -2   10      0.93      0.00
    3   -2   10     -0.11      0.00
    4   -2   10      0.64      0.00
   -6   -1   10      0.80      0.00
   -5   -1   10     -0.92      0.00
   -4   -1   10     -1.88      0.00
   -3   -1   10      2.63      0.00
   -2   -1   10     -5.24      0.00
   -1   -1   10      1.61      0.00
    0   -1   10     -0.38      0.00
    1   -1   10     -2.16      0.00
    2   -1   10      0.40      0.00
    3   -1   10     -0.93      0.00
    4   -1   10     -0.29      0.00
   -6    0   10     -0.59      0.00
   -5    0   10      0.73      0.00
   -4    0   10      0.99      0.00
   -3    0   10     -2.41      0.00
   -2    0   10      4.17      0.00
   -1    0   10     -1.78      0.00
    0    0   10     -0.81      0.00
    1    0   10      2.44      0.00
    2    0   10      0.49      0.00
    3    0   10     -0.05      0.00
   -6    1   10     -0.30      0.00
   -5    1   10     -0.02      0.00
   -4    1   10     -0.64      0.00
   -3    1   10     -0.02      0.00
   -2    1   10     -0.89      0.00
   -1    1   10     -0.04      0.00
    0    1   10     -1.13      0.00
    1    1   10      0.07      0.00
    2    1   10      1.59      0.00
    3    1   10     -1.85      0.00
   -6    2   10      0.57      0.00
   -5    2   10     -1.21      0.00
   -4    2   10      0.25      0.00
   -3    2   10      1.86      0.00
   -2    2   10     -1.26      0.00
   -1    2   10     -0.80      0.00
    0    2   10      1.04      0.00
    1    2   10     -0.75      0.00
    2    2   10     -1.54      0.00
   -5    3   10      0.48      0.00
   -4    3   10      0.02      0.00
   -3    3   10     -1.21      0.00
   -2    3   10      2.67      0.00
   -1    3   10      0.54      0.00
    0    3   10      0.16      0.00
    1    3   10     -0.29      0.00
   -4    4   10      0.49      0.00
   -3    4   10      0.43      0.00
   -2    4   10      0.25      0.00
   -1    4   10     -0.27      0.00
    1  -13   11     -2.50      0.00
    2  -13   11     -1.02      0.00
   -1  -12   11     -2.49      0.00
    0  -12   11     -0.86      0.00
    1  -12   11     -2.44      0.00
    2  -12   11      1.58      0.00
    3  -12   11     -0.27      0.00
   -3  -11   11     -0.55      0.00
   -2  -11   11     -2.52      0.00
   -1  -11   11      0.41      0.00
    0  -11   11     -0.60      0.00
    1  -11   11      1.28      0.00
    2  -11   11     -0.38      0.00
    3  -11   11      1.28      0.00
    4  -11   11      0.26      0.00
   -3  -10   11     -1.69      0.00
   -2  -10   11      1.47      0.00
   -1  -10   11      1.03      0.00
    0  -10   11      0.24      0.00
    1  -10   11      1.00      0.00
    2  -10   11      0.81      0.00
    3  -10   11      1.66      0.00
    4  -10   11      0.72      0.00
   -4   -9   11     -2.33      0.00
   -3   -9   11      1.26      0.00
   -2   -9   11      0.31      0.00
   -1   -9   11     -1.88      0.00
    0   -9   11     -1.06      0.00
    1   -9   11     -0.16      0.00
    2   -9   11      0.12      0.00
    3   -9   11     -0.29      0.00
    4   -9   11     -1.79      0.00
    5   -9   11      0.13      0.00
   -5   -8   11     -0.01      0.00
   -4   -8   11      0.75      0.00
   -3   -8   11     -0.83      0.00
   -2   -8   11     -0.16      0.00
   -1   -8   11     -0.22      0.00
    0   -8   11      2.06      0.00
    1   -8   11      2.15      0.00
    2   -8   11      0.13      0.00
    3   -8   11      0.33      0.00
    4   -8   11      1.97      0.00
    5   -8   11     -1.10      0.00
   -5   -7   11     -0.01      0.00
   -4   -7   11      0.62      0.00
   -3   -7   11     -0.33      0.00
   -2   -7   11     -1.97      0.00
   -1   -7   11      4.09      0.00
    0   -7   11     -0.66      0.00
    1   -7   11     -3.15      0.00
    2   -7   11      3.55      0.00
    3   -7   11     -1.26      0.00
    4   -7   11     -0.01      0.00
    5   -7   11     -2.72      0.00
   -5   -6   11      2.09      0.00
   -4   -6   11     -1.15      0.00
   -3   -6   11     -0.65      0.00
   -2   -6   11      1.24      0.00
   -1   -6   11     -1.45      0.00
    0   -6   11     -0.27      0.00
    1   -6   11      0.09      0.00
    2   -6   11     -2.50      0.00
    3   -6   11     -0.09      0.00
    4   -6   11     -1.01      0.00
    5   -6   11      1.36      0.00
   -6   -5   11      0.19      0.00
   -5   -5   11     -2.36      0.00
   -4   -5   11      0.71      0.00
   -3   -5   11     -2.37      0.00
   -2   -5   11      1.73      0.00
   -1   -5   11     -1.92      0.00
    0   -5   11      0.80      0.00
    1   -5   11      1.39      0.00
    2   -5   11      0.08      0.00
    3   -5   11      1.35      0.00
    4   -5   11      1.33      0.00
    5   -5   11      0.41      0.00
   -6   -4   11      0.19      0.00
   -5   -4   11     -0.25      0.00
   -4   -4   11     -0.11      0.00
   -3   -4   11      0.18      0.00
   -2   -4   11     -3.91      0.00
   -1   -4   11      3.94      0.00
    0   -4   11     -2.42      0.00
    1   -4   11     -2.62      0.00
    2   -4   11      3.08      0.00
    3   -4   11      1.62      0.00
    4   -4   11     -0.71      0.00
   -6   -3   11     -0.07      0.00
   -5   -3   11     -0.62      0.00
   -4   -3   11      1.20      0.00
   -3   -3   11     -3.83      0.00
   -2   -3   11      5.18      0.00
   -1   -3   11     -3.68      0.00
    0   -3   11      0.53      0.00
    1   -3   11      3.56      0.00
    2   -3   11     -1.60      0.00
    3   -3   11      0.92      0.00
    4   -3   11      1.17      0.00
   -6   -2   11     -0.41      0.00
   -5   -2   11      2.29      0.00
   -4   -2   11      0.56      0.00
   -3   -2   11      2.33      0.00
   -2   -2   11     -1.12      0.00
   -1   -2   11      2.63      0.00
    0   -2   11      0.16      0.00
    1   -2   11      1.14      0.00
    2   -2   11      1.79      0.00
    3   -2   11      0.80      0.00
    4   -2   11      1.12      0.00
   -6   -1   11      1.19      0.00
   -5   -1   11     -0.92      0.00
   -4   -1   11     -2.32      0.00
   -3   -1   11      1.29      0.00
   -2   -1   11     -1.75      0.00
   -1   -1   11      0.16      0.00
    0   -1   11      0.89      0.00
    1   -1   11     -2.77      0.00
    2   -1   11      0.42      0.00
    3   -1   11     -0.83      0.00
   -5    0   11      0.38      0.00
   -4    0   11      2.67      0.00
   -3    0   11     -2.39      0.00
   -2    0   11      2.04      0.00
   -1    0   11      1.09      0.00
    0    0   11     -0.93      0.00
    1    0   11      1.97      0.00
    2    0   11     -1.20      0.00
   -5    1   11      0.97      0.00
   -4    1   11     -1.45      0.00
   -3    1   11      0.06      0.00
   -2    1   11     -0.62      0.00
   -1    1   11     -0.05      0.00
    0    1   11     -1.31      0.00
    1    1   11     -0.38      0.00
    2    1   11      3.84      0.00
   -4    2   11     -0.22      0.00
   -3    2   11      1.98      0.00
   -2    2   11     -1.35      0.00
   -1    2   11     -0.29      0.00
    0    2   11      0.93      0.00
   -3    3   11     -1.46      0.00
   -2    3   11      0.88      0.00
    0  -12   12      0.52      0.00
    1  -12   12     -3.86      0.00
    2  -12   12      1.32      0.00
   -2  -11   12     -1.18      0.00
   -1  -11   12     -1.19      0.00
    0  -11   12     -0.10      0.00
    1  -11   12     -0.04      0.00
    2  -11   12     -1.22      0.00
    3  -11   12     -1.87      0.00
   -3  -10   12      0.00      0.00
   -2  -10   12     -0.08      0.00
   -1  -10   12      2.00      0.00
    0  -10   12      0.24      0.00
    1  -10   12     -1.51      0.00
    2  -10   12      0.37      0.00
    3  -10   12      2.07      0.00
    4  -10   12      2.36      0.00
   -3   -9   12      1.22      0.00
   -2   -9   12      1.05      0.00
   -1   -9   12     -1.73      0.00
    0   -9   12     -1.30      0.00
    1   -9   12      0.18      0.00
    2   -9   12     -1.47      0.00
    3   -9   12      1.30      0.00
    4   -9   12     -0.75      0.00
   -4   -8   12     -0.03      0.00
   -3   -8   12      0.72      0.00
   -2   -8   12      0.07      0.00
   -1   -8   12     -1.62      0.00
    0   -8   12      1.53      0.00
    1   -8   12      0.87      0.00
    2   -8   12     -0.51      0.00
    3   -8   12     -2.67      0.00
    4   -8   12      2.96      0.00
   -4   -7   12      0.46      0.00
   -3   -7   12      1.91      0.00
   -2   -7   12     -2.69      0.00
   -1   -7   12      3.54      0.00
    0   -7   12     -0.42      0.00
    1   -7   12     -2.50      0.00
    2   -7   12      2.62      0.00
    3   -7   12      0.46      0.00
    4   -7   12      1.05      0.00
   -5   -6   12      2.47      0.00
   -4   -6   12      0.44      0.00
   -3   -6   12     -1.03      0.00
   -2   -6   12      1.06      0.00
   -1   -6   12     -1.36      0.00
    0   -6   12      0.21      0.00
    1   -6   12      0.26      0.00
    2   -6   12     -3.20      0.00
    3   -6   12      0.02      0.00
    4   -6   12     -0.75      0.00
   -5   -5   12     -0.66      0.00
   -4   -5   12     -0.34      0.00
   -3   -5   12      1.65      0.00
   -2   -5   12      0.24      0.00
   -1   -5   12     -0.57      0.00
    0   -5   12      0.29      0.00
    1   -5   12      0.20      0.00
    2   -5   12     -0.13      0.00
    3   -5   12     -1.81      0.00
    4   -5   12      0.10      0.00
   -5   -4   12     -0.48      0.00
   -4   -4   12      0.50      0.00
   -3   -4   12     -0.15      0.00
   -2   -4   12     -3.96      0.00
   -1   -4   12      2.57      0.00
    0   -4   12      0.19      0.00
    1   -4   12     -3.87      0.00
    2   -4   12      1.21      0.00
    3   -4   12     -0.51      0.00
   -5   -3   12     -1.94      0.00
   -4   -3   12      1.21      0.00
   -3   -3   12     -4.36      0.00
   -2   -3   12      4.17      0.00
   -1   -3   12     -2.31      0.00
    0   -3   12     -1.41      0.00
    1   -3   12      1.45      0.00
    2   -3   12     -1.45      0.00
    3   -3   12      0.39      0.00
   -5   -2   12      1.58      0.00
   -4   -2   12      0.67      0.00
   -3   -2   12      3.48      0.00
   -2   -2   12     -2.46      0.00
   -1   -2   12      1.45      0.00
    0   -2   12      0.24      0.00
    1   -2   12     -0.15      0.00
    2   -2   12      0.76      0.00
   -5   -1   12     -0.03      0.00
   -4   -1   12     -1.49      0.00
   -3   -1   12     -0.29      0.00
   -2   -1   12      0.09      0.00
   -1   -1   12     -0.95      0.00
    0   -1   12      1.35      0.00
    1   -1   12     -1.74      0.00
    2   -1   12      1.05      0.00
   -4    0   12      2.09      0.00
   -3    0   12     -0.80      0.00
   -2    0   12      0.31      0.00
   -1    0   12      1.71      0.00
    0    0   12     -0.24      0.00
    1    0   12      1.47      0.00
   -3    1   12      0.05      0.00
   -2    1   12     -0.84      0.00
   -1    1   12     -0.23      0.00
    0  -11   13      0.51      0.00
    1  -11   13      1.38      0.00
   -2  -10   13     -1.03      0.00
   -1  -10   13      0.80      0.00
    0  -10   13      0.71      0.00
    1  -10   13     -1.48      0.00
    2  -10   13      0.01      0.00
   -2   -9   13      0.86      0.00
   -1   -9   13      0.03      0.00
    0   -9   13     -0.93      0.00
    1   -9   13      1.29      0.00
    2   -9   13     -0.54      0.00
    3   -9   13      1.58      0.00
   -3   -8   13      0.96      0.00
   -2   -8   13      0.76      0.00
   -1   -8   13     -1.51      0.00
    0   -8   13      1.94      0.00
    1   -8   13     -0.26      0.00
    2   -8   13     -0.06      0.00
    3   -8   13     -3.94      0.00
   -3   -7   13      2.61      0.00
   -2   -7   13     -1.37      0.00
   -1   -7   13      1.59      0.00
    0   -7   13     -0.94      0.00
    1   -7   13     -1.42      0.00
    2   -7   13      1.19      0.00
    3   -7   13     -0.07      0.00
   -4   -6   13      1.45      0.00
   -3   -6   13     -1.43      0.00
   -2   -6   13      1.11      0.00
   -1   -6   13     -1.07      0.00
    0   -6   13      0.39      0.00
    1   -6   13      1.93      0.00
    2   -6   13     -2.23      0.00
    3   -6   13      1.63      0.00
   -4   -5   13     -2.11      0.00
   -3   -5   13      2.87      0.00
   -2   -5   13     -0.13      0.00
   -1   -5   13     -0.22      0.00
    0   -5   13      0.53      0.00
    1   -5   13     -0.11      0.00
    2   -5   13      0.56      0.00
   -4   -4   13     -0.10      0.00
   -3   -4   13      1.07      0.00
   -2   -4   13     -2.10      0.00
   -1   -4   13      0.44      0.00
    0   -4   13      1.28      0.00
    1   -4   13     -2.39      0.00
    2   -4   13     -0.01      0.00
   -4   -3   13      0.36      0.00
   -3   -3   13     -3.06      0.00
   -2   -3   13      1.67      0.00
   -1   -3   13     -0.54      0.00
    0   -3   13     -1.19      0.00
    1   -3   13      1.96      0.00
   -3   -2   13      2.85      0.00
   -2   -2   13     -1.61      0.00
   -1   -2   13      0.18      0.00
    0   -2   13      0.61      0.00
    1   -2   13     -1.37      0.00
   -3   -1   13     -1.22      0.00
   -2   -1   13      0.68      0.00
   -1   -1   13     -1.56      0.00
    0   -9   14     -1.28      0.00
   -1   -8   14     -0.12      0.00
    0   -8   14      2.22      0.00
    1   -8   14     -0.41      0.00
   -2   -7   14     -0.50      0.00
   -1   -7   14      0.63      0.00
    0   -7   14     -0.96      0.00
    1   -7   14     -0.73      0.00
   -2   -6   14      1.48      0.00
   -1   -6   14     -0.65      0.00
    0   -6   14     -0.61      0.00
    1   -6   14      1.93      0.00
   -2   -5   14     -0.26      0.00
   -1   -5   14     -0.04      0.00
    0   -5   14      0.86      0.00
   -2   -4   14      0.23      0.00
   -1   -4   14     -0.47      0.00
    0    1    0    -32.68      0.00
    1  -11    1     -1.87      0.00
    0    0    1     60.43      0.00
    1    9    1      1.35      0.00
    5    2    7      2.59      0.00
    5   -9    8     -1.11      0.00
    5   -8    8      1.20      0.00
    5   -4    8     -0.56      0.00
    5   -3    8      1.19      0.00
    0    0    0      0.00      0.00
# SQUEEZE RESULTS (Version = 260217)
# Note: Data are Listed for all Voids in the P1 Unit Cell
# i.e. Centre of Gravity, Solvent Accessible Volume,
# Recovered number of Electrons in the Void and
# Details about the Squeezed Material
loop_
  _platon_squeeze_void_nr
  _platon_squeeze_void_average_x
  _platon_squeeze_void_average_y
  _platon_squeeze_void_average_z
  _platon_squeeze_void_volume
  _platon_squeeze_void_count_electrons
  _platon_squeeze_void_content
   1  0.148  0.500  1.000       291        84 ' '
# Missing Reflections Below sin(th)/lambda = 0.25
loop_
  _platon_missing_refln_index_h
  _platon_missing_refln_index_k
  _platon_missing_refln_index_l
  _platon_missing_refln_theta
    0    1    0     2.240
    0    0    1     2.170
_platon_squeeze_void_probe_radius                  1.20
_platon_squeeze_details
)
TITL mo_em_01_75a_150k_0m_4_a.res in P-1
CELL    6.8403   10.7142   10.7928    117.29     94.19    103.25
SPGR P-1
# Solvent Accessible Volume =       291
# Electrons Found in S.A.V. =        84
# Note: Atoms in Void as Cxxx and Qxxx all others
Q101 0.625 0.367 0.130 !       8.28 eA-3
C102 0.459 0.384 0.097 !       5.07 eA-3
C103 0.670 0.678 0.028 !       4.98 eA-3
C104 0.854 0.669 0.078 !       2.78 eA-3
C105 0.634 0.780 0.154 !       2.72 eA-3
C106 0.775 0.626 0.081 !       2.09 eA-3
C107 0.542 0.831 0.137 !       2.01 eA-3
C108 0.135 0.405 0.001 !       2.01 eA-3
C109 0.195 0.449 0.063 !       2.00 eA-3
C110 0.734 0.566 0.173 !       1.93 eA-3
Q111 0.501 0.497 0.410 !       1.13 eA-3
C112 0.569 0.687 0.189 !       0.96 eA-3
C113 1.014 0.472 0.061 !       0.96 eA-3
C114 0.471 0.730 0.160 !       0.91 eA-3
C115 0.837 0.607 0.138 !       0.91 eA-3
Q116 0.159 0.294 0.110 !       0.91 eA-3
Q117 0.108 0.176 0.044 !       0.90 eA-3
C118 0.767 0.683 0.236 !       0.88 eA-3
C119 0.627 0.922 0.190 !       0.87 eA-3
Q120 0.374 0.487 0.132 !       0.86 eA-3
Q121 0.275 0.187 0.482 !       0.86 eA-3
C122 0.885 0.642 0.215 !       0.85 eA-3
Q123 0.091 0.155 0.406 !       0.83 eA-3
C124 0.776 0.910 0.218 !       0.83 eA-3
Q125 0.867 0.432 0.457 !       0.82 eA-3
Q126 0.363 0.267 0.036 !       0.82 eA-3
Q127 0.721 0.984 0.237 !       0.81 eA-3
Q128 0.908 0.736 0.299 !       0.80 eA-3
C129 0.487 0.901 0.219 !       0.80 eA-3
Q130 0.576 0.206 0.110 !       0.80 eA-3
Q131 1.004 0.534 0.382 !       0.80 eA-3
Q132 0.063 0.142 0.484 !       0.79 eA-3
Q133 0.428 0.880 0.291 !       0.79 eA-3
Q134 0.944 0.867 0.055 !       0.78 eA-3
Q135 0.501 0.485 0.219 !       0.77 eA-3
Q136 0.651 0.908 0.263 !       0.77 eA-3
Q137 0.870 0.886 0.302 !       0.77 eA-3
C138 0.770 0.483-0.002 !       0.76 eA-3
Q139 0.560 0.784 0.277 !       0.76 eA-3
Q140 0.987 0.655 0.299 !       0.75 eA-3
Q141 0.946 0.847 0.323 !       0.75 eA-3
Q142 0.871 0.814 0.414 !       0.75 eA-3
Q143 0.585 0.144 0.438 !       0.74 eA-3
Q144 0.510 0.708 0.463 !       0.72 eA-3
Q145 0.984 0.092 0.067 !       0.72 eA-3
Q146 0.247 0.379 0.197 !       0.72 eA-3
Q147 0.950 0.376 0.082 !       0.71 eA-3
Q148 0.386 0.434 0.172 !       0.71 eA-3
C149 0.528 0.460 0.050 !       0.71 eA-3
Q150 0.057 0.782 0.343 !       0.70 eA-3
Q151 0.998 0.482 0.409 !       0.70 eA-3
C152 0.848 0.469 0.034 !       0.69 eA-3
Q153 0.044 0.338 0.234 !       0.69 eA-3
Q154 0.152 0.302 0.199 !       0.69 eA-3
C155 0.528 0.762 0.013 !       0.69 eA-3
Q156 0.118 0.576 0.471 !       0.69 eA-3
Q157 0.772 0.518 0.344 !       0.68 eA-3
Q158 0.340 0.346 0.263 !       0.68 eA-3
Q159 0.330 0.800 0.450 !       0.68 eA-3
Q160 0.804 0.248 0.284 !       0.68 eA-3
Q161 0.311 0.574 0.349 !       0.68 eA-3
Q162 0.555 0.880 0.059 !       0.68 eA-3
Q163 0.335 0.358 0.124 !       0.67 eA-3
Q164 0.347 0.046 0.319 !       0.67 eA-3
Q165 0.651 0.263 0.050 !       0.67 eA-3
Q166 0.789 0.048 0.361 !       0.67 eA-3
C167 0.211 0.620 0.082 !       0.66 eA-3
Q168 0.755 0.199 0.025 !       0.66 eA-3
Q169 0.628 0.248 0.214 !       0.66 eA-3
Q170 0.689 0.306 0.174 !       0.65 eA-3
Q171 0.408 0.861 0.019 !       0.65 eA-3
C172 0.416 0.756 0.061 !       0.65 eA-3
C173 0.833 0.786 0.232 !       0.65 eA-3
Q174 0.732 0.826 0.250 !       0.65 eA-3
Q175 0.971 0.118 0.268 !       0.65 eA-3
C176 0.929 0.893 0.242 !       0.65 eA-3
Q177 0.068 0.922 0.134 !       0.64 eA-3
Q178 0.800 0.589 0.457 !       0.64 eA-3
Q179 0.065 0.093 0.171 !       0.64 eA-3
Q180 0.704 0.831 0.044 !       0.64 eA-3
C181 0.938 0.546 0.062 !       0.64 eA-3
Q182 0.467 0.933 0.136 !       0.64 eA-3
C183 0.400 0.627 0.127 !       0.64 eA-3
Q184 0.835 0.362 0.344 !       0.63 eA-3
Q185 0.623 0.493 0.451 !       0.63 eA-3
Q186 0.572 0.142 0.158 !       0.63 eA-3
Q187 0.715 0.402 0.382 !       0.63 eA-3
Q188 0.945 0.652 0.486 !       0.62 eA-3
Q189 0.345 0.893 0.230 !       0.62 eA-3
Q190 0.030 0.022 0.449 !       0.62 eA-3
Q191 0.342 0.380 0.380 !       0.62 eA-3
Q192 0.159 0.559 0.268 !       0.62 eA-3
Q193 0.397 0.782 0.489 !       0.62 eA-3
C194 0.412 0.809 0.166 !       0.61 eA-3
Q195 0.592 0.350 0.262 !       0.61 eA-3
Q196 0.439 0.999 0.011 !       0.61 eA-3
Q197 0.242 0.964 0.283 !       0.61 eA-3
Q198 0.276 0.155 0.018 !       0.61 eA-3
C199 0.967 0.649 0.199 !       0.60 eA-3
)
;
_shelx_fab_checksum              73318
_olex2_submission_special_instructions 'No special instructions were received'
####################################################################### 
# 
# This file contains crystal structure data downloaded from the 
# Cambridge Structural Database (CSD) hosted by the Cambridge 
# Crystallographic Data Centre (CCDC).
# 
# Full information about CCDC data access policies and citation 
# guidelines are available at http://www.ccdc.cam.ac.uk/access/V1 
# 
# Audit and citation data items may have been added by the CCDC. 
# Please retain this information to preserve the provenance of 
# this file and to allow appropriate attribution of the data. 
# 
#######################################################################

data_Fe3ODMF3BDC3BF4
_audit_block_doi                 10.5517/ccdc.csd.cc28392s
_database_code_depnum_ccdc_archive 'CCDC 2088534'
loop_
_citation_id
_citation_doi
_citation_year
1 10.33774/chemrxiv-2021-lkt60 2021
loop_
_audit_author_name
_audit_author_address
'Claire Wilson'
;University of Glasgow
United Kingdom
;
_audit_update_record             
;
2021-06-08 deposited with the CCDC.	2021-10-12 downloaded from the CCDC.
;
#mo_em_02_34g_150k_0m_sq
_audit_creation_date             2020-02-24
_audit_creation_method           
;
Olex2 1.2
(compiled 2018.05.29 svn.r3508 for OlexSys, GUI svn.r5506)
;
_shelx_SHELXL_version_number     2018/3
_chemical_name_common            ?
_chemical_name_systematic        ?
_chemical_formula_moiety         '[Fe3O(C8H4O4)3(C3H7NO3)BF4]'
_chemical_formula_sum            'C33 H33 B F4 Fe3 N3 O16'
_chemical_formula_weight         981.98
_chemical_absolute_configuration ?
_chemical_melting_point          ?
loop_
_atom_type_symbol
_atom_type_description
_atom_type_scat_dispersion_real
_atom_type_scat_dispersion_imag
_atom_type_scat_source
C C 0.0033 0.0016 'International Tables Vol C Tables 4.2.6.8 and 6.1.1.4'
H H 0.0000 0.0000 'International Tables Vol C Tables 4.2.6.8 and 6.1.1.4'
B B 0.0013 0.0007 'International Tables Vol C Tables 4.2.6.8 and 6.1.1.4'
F F 0.0171 0.0103 'International Tables Vol C Tables 4.2.6.8 and 6.1.1.4'
Fe Fe 0.3463 0.8444 'International Tables Vol C Tables 4.2.6.8 and 6.1.1.4'
N N 0.0061 0.0033 'International Tables Vol C Tables 4.2.6.8 and 6.1.1.4'
O O 0.0106 0.0060 'International Tables Vol C Tables 4.2.6.8 and 6.1.1.4'

_shelx_space_group_comment       
;
The symmetry employed for this shelxl refinement is uniquely defined
by the following loop, which should always be used as a source of
symmetry information in preference to the above space-group names.
They are only intended as comments.
;
_space_group_crystal_system      hexagonal
_space_group_IT_number           190
_space_group_name_H-M_alt        'P -6 2 c'
_space_group_name_Hall           'P -6c -2c'
loop_
_space_group_symop_operation_xyz
'x, y, z'
'-y, x-y, z'
'-x+y, -x, z'
'x, y, -z+1/2'
'-y, x-y, -z+1/2'
'-x+y, -x, -z+1/2'
'y, x, -z'
'x-y, -y, -z'
'-x, -x+y, -z'
'y, x, z+1/2'
'x-y, -y, z+1/2'
'-x, -x+y, z+1/2'

_cell_length_a                   12.6391(8)
_cell_length_b                   12.6391(8)
_cell_length_c                   18.3551(14)
_cell_angle_alpha                90
_cell_angle_beta                 90
_cell_angle_gamma                120
_cell_volume                     2539.3(4)
_cell_formula_units_Z            2
_cell_measurement_reflns_used    8599
_cell_measurement_temperature    150
_cell_measurement_theta_max      28.10
_cell_measurement_theta_min      2.90
_shelx_estimated_absorpt_T_max   0.991
_shelx_estimated_absorpt_T_min   0.898
_exptl_absorpt_coefficient_mu    0.918
_exptl_absorpt_correction_T_max  0.7457
_exptl_absorpt_correction_T_min  0.6553
_exptl_absorpt_correction_type   multi-scan
_exptl_absorpt_process_details   
'SADABS-2016/2 (Bruker,2016/2) was used for absorption correction. wR2(int) was 0.0760 before and 0.0537 after correction. The Ratio of minimum to maximum transmission is 0.8788. The \l/2 correction factor is Not present.'
_exptl_absorpt_special_details   ?
_exptl_crystal_colour            orange
_exptl_crystal_colour_primary    orange
_exptl_crystal_density_diffrn    1.284
_exptl_crystal_density_meas      ?
_exptl_crystal_density_method    ?
_exptl_crystal_description       hexagonal
_exptl_crystal_F_000             998
_exptl_crystal_size_max          0.12
_exptl_crystal_size_mid          0.1
_exptl_crystal_size_min          0.01
_exptl_transmission_factor_max   ?
_exptl_transmission_factor_min   ?
_diffrn_reflns_av_R_equivalents  0.0383
_diffrn_reflns_av_unetI/netI     0.0280
_diffrn_reflns_Laue_measured_fraction_full 0.997
_diffrn_reflns_Laue_measured_fraction_max 0.997
_diffrn_reflns_limit_h_max       15
_diffrn_reflns_limit_h_min       -15
_diffrn_reflns_limit_k_max       16
_diffrn_reflns_limit_k_min       -16
_diffrn_reflns_limit_l_max       24
_diffrn_reflns_limit_l_min       -18
_diffrn_reflns_number            16518
_diffrn_reflns_point_group_measured_fraction_full 0.996
_diffrn_reflns_point_group_measured_fraction_max 0.993
_diffrn_reflns_theta_full        25.242
_diffrn_reflns_theta_max         28.292
_diffrn_reflns_theta_min         2.896
_diffrn_ambient_temperature      150
_diffrn_detector                 'charge integrating pixel array detector'
_diffrn_detector_area_resol_mean 7.4074
_diffrn_detector_type            'Bruker PHOTON II'
_diffrn_measured_fraction_theta_full 0.997
_diffrn_measured_fraction_theta_max 0.997
_diffrn_measurement_device       'four-circle diffractometer'
_diffrn_measurement_device_type  'Bruker D8 VENTURE'
_diffrn_measurement_method       '\f and \w scans'
_diffrn_radiation_collimation    'focusing mirrors'
_diffrn_radiation_monochromator  'multilayer mirror optics'
_diffrn_radiation_type           MoK\a
_diffrn_radiation_wavelength     0.71073
_diffrn_source                   'microfocus sealed tube'
_diffrn_source_type              'INCOATEC I\ms 3.0'
_diffrn_standards_number         0
_reflns_Friedel_coverage         0.760
_reflns_Friedel_fraction_full    0.994
_reflns_Friedel_fraction_max     0.988
_reflns_number_gt                2120
_reflns_number_total             2161
_reflns_special_details          
;
 Reflections were merged by SHELXL according to the crystal
 class for the calculation of statistics and refinement.
 
 Structure factors included contributions from the .fab file.
 
 _reflns_Friedel_fraction is defined as the number of unique
 Friedel pairs measured divided by the number that would be
 possible theoretically, ignoring centric projections and
 systematic absences. Completness statistics refer to single and
 composite reflections containing twin component 1 only.
;
_reflns_threshold_expression     'I > 2\s(I)'
_computing_cell_refinement       'SAINT V8.37A (Bruker-AXS, 2016)'
_computing_data_collection       'APEX3 Ver. 2016.9-0 (Bruker-AXS, 2016)'
_computing_data_reduction        'APEX3 Ver. 2016.9-0 (Bruker-AXS, 2016)'
_computing_molecular_graphics    'Olex2 (Dolomanov et al., 2009)'
_computing_publication_material  'Olex2 (Dolomanov et al., 2009)'
_computing_structure_refinement  'ShelXL (Sheldrick, 2015)'
_computing_structure_solution    'SHELXT 2014/5 (Sheldrick, 2014)'
_refine_diff_density_max         0.417
_refine_diff_density_min         -0.695
_refine_diff_density_rms         0.099
_refine_ls_abs_structure_details 
;
 Refined as an inversion twin.
;
_refine_ls_abs_structure_Flack   0.11(6)
_refine_ls_extinction_coef       .
_refine_ls_extinction_method     none
_refine_ls_goodness_of_fit_ref   1.181
_refine_ls_hydrogen_treatment    constr
_refine_ls_matrix_type           full
_refine_ls_number_parameters     114
_refine_ls_number_reflns         2161
_refine_ls_number_restraints     39
_refine_ls_R_factor_all          0.0562
_refine_ls_R_factor_gt           0.0551
_refine_ls_restrained_S_all      1.200
_refine_ls_shift/su_max          0.000
_refine_ls_shift/su_mean         0.000
_refine_ls_structure_factor_coef Fsqd
_refine_ls_weighting_details     
'w=1/[\s^2^(Fo^2^)+(0.0428P)^2^+8.1639P] where P=(Fo^2^+2Fc^2^)/3'
_refine_ls_weighting_scheme      calc
_refine_ls_wR_factor_gt          0.1384
_refine_ls_wR_factor_ref         0.1390
_refine_special_details          
;
 Refined as a 2-component inversion twin.
;
_olex2_refinement_description    
;
1. Twinned data refinement
 Scales: 0.89(6)
 0.11(6)
2. Fixed Uiso
 At 1.2 times of:
  All C(H) groups
 At 1.5 times of:
  All C(H,H,H) groups
3. Restrained distances
 F2-B1 = F1-B1
 1.365 with sigma of 0.02
 F1_$2-F2_$2
 2.22 with sigma of 0.02
 F1-F2
 2.22 with sigma of 0.02
 O1S-C2S_$1
 1.236 with sigma of 0.02
 N3S_$1-C4S_$1 = N3S-C4T
 1.454 with sigma of 0.01
4. Uiso/Uaniso restraints and constraints
C4S \\sim C4T \\sim N3S \\sim C2S \\sim O1S: within 1.7A with sigma of 0.02 and
sigma for terminal atoms of 0.04
F2 \\sim B1 \\sim F1: within 1.7A with sigma of 0.04 and sigma for terminal
atoms of 0.08
5. Others
 Fixed Sof: C2S(0.5) H2S(0.5) C4S(0.5) H4SA(0.5) H4SB(0.5) H4SC(0.5) C4T(0.5)
 F1(0.33333) F2(0.33333) B1(0.16667)
6.a Aromatic/amide H refined with riding coordinates:
 C3(H3), C4(H4), C2S(H2S)
6.b Idealised Me refined as rotating group:
 C4S(H4SA,H4SB,H4SC)
;
_atom_sites_solution_hydrogens   geom
_atom_sites_solution_primary     ?
_atom_sites_solution_secondary   ?
loop_
_atom_site_label
_atom_site_type_symbol
_atom_site_fract_x
_atom_site_fract_y
_atom_site_fract_z
_atom_site_U_iso_or_equiv
_atom_site_adp_type
_atom_site_occupancy
_atom_site_site_symmetry_order
_atom_site_calc_flag
_atom_site_refinement_flags_posn
_atom_site_refinement_flags_adp
_atom_site_refinement_flags_occupancy
_atom_site_disorder_assembly
_atom_site_disorder_group
Fe1 Fe 0.22205(10) 0.49391(9) 0.750000 0.0144(2) Uani 1 2 d S T P A .
O1 O 0.333333 0.666667 0.750000 0.0114(17) Uani 1 6 d S T P . .
O2 O 0.3057(4) 0.4550(4) 0.6695(2) 0.0339(11) Uani 1 1 d . . . . .
O3 O 0.1199(5) 0.5052(4) 0.6714(3) 0.0365(12) Uani 1 1 d . . . . .
C1 C 0.4078(6) 0.5201(6) 0.6422(3) 0.0316(14) Uani 1 1 d . . . . .
C2 C 0.4337(7) 0.4870(6) 0.5688(4) 0.0373(17) Uani 1 1 d . . . . .
C3 C 0.3517(7) 0.3793(6) 0.5345(3) 0.0399(17) Uani 1 1 d . . . . .
H3 H 0.276773 0.324096 0.557591 0.048 Uiso 1 1 calc R . . . .
C4 C 0.5429(8) 0.5707(8) 0.5344(4) 0.057(3) Uani 1 1 d . . . . .
H4 H 0.597710 0.645789 0.557491 0.068 Uiso 1 1 calc R . . . .
O1S O 0.0950(6) 0.3116(6) 0.750000 0.0398(19) Uani 1 2 d DS TU P . .
N3S N -0.0908(15) 0.1490(14) 0.750000 0.105(5) Uani 1 2 d DS TU P . .
C2S C 0.0112(18) 0.2477(15) 0.7184(9) 0.067(5) Uani 0.5 1 d D U . A -1
H2S H 0.009513 0.261472 0.667662 0.081 Uiso 0.5 1 calc R . . A -1
C4S C -0.171(3) 0.082(4) 0.6884(15) 0.144(12) Uani 0.5 1 d D U . A 1
H4SA H -0.256241 0.049562 0.702347 0.216 Uiso 0.5 1 calc GR . . A 1
H4SB H -0.158067 0.013584 0.675087 0.216 Uiso 0.5 1 calc GR . . A 1
H4SC H -0.151121 0.136566 0.646585 0.216 Uiso 0.5 1 calc GR . . A 1
C4T C -0.096(4) 0.085(4) 0.6838(18) 0.154(13) Uani 0.5 1 d D U . A 2
F1 F 0.036(4) 0.170(4) 0.554(2) 0.214(18) Uiso 0.3333 1 d D U . . .
F2 F 0.101(3) 0.088(3) 0.4719(18) 0.181(16) Uiso 0.3333 1 d D U . . .
B1 B 0.000000 0.085(5) 0.500000 0.12(2) Uiso 0.3333 2 d DS TU P . .

loop_
_atom_site_aniso_label
_atom_site_aniso_U_11
_atom_site_aniso_U_22
_atom_site_aniso_U_33
_atom_site_aniso_U_23
_atom_site_aniso_U_13
_atom_site_aniso_U_12
Fe1 0.0160(5) 0.0143(5) 0.0119(4) 0.000 0.000 0.0070(4)
O1 0.012(3) 0.012(3) 0.009(3) 0.000 0.000 0.0062(13)
O2 0.038(3) 0.027(2) 0.030(2) -0.0123(19) 0.0143(19) 0.012(2)
O3 0.041(3) 0.030(2) 0.032(2) -0.0098(17) -0.028(2) 0.013(2)
C1 0.034(4) 0.037(3) 0.028(3) -0.018(2) 0.000(3) 0.020(3)
C2 0.044(4) 0.028(3) 0.032(3) -0.012(3) 0.017(3) 0.012(3)
C3 0.035(4) 0.037(4) 0.039(3) -0.014(3) 0.015(3) 0.011(3)
C4 0.047(5) 0.048(4) 0.044(5) -0.029(4) 0.021(4) 0.000(4)
O1S 0.020(3) 0.017(3) 0.075(5) 0.000 0.000 0.004(3)
N3S 0.065(8) 0.055(8) 0.160(14) 0.000 0.000 0.004(6)
C2S 0.064(10) 0.040(8) 0.051(8) 0.022(7) -0.024(8) -0.010(8)
C4S 0.099(18) 0.103(16) 0.17(2) 0.006(16) 0.010(18) 0.008(18)
C4T 0.106(18) 0.103(17) 0.18(2) -0.022(16) 0.018(18) -0.003(19)

_geom_special_details            
;
 All esds (except the esd in the dihedral angle between two l.s. planes)
 are estimated using the full covariance matrix.  The cell esds are taken
 into account individually in the estimation of esds in distances, angles
 and torsion angles; correlations between esds in cell parameters are only
 used when they are defined by crystal symmetry.  An approximate (isotropic)
 treatment of cell esds is used for estimating esds involving l.s. planes.
;
loop_
_geom_bond_atom_site_label_1
_geom_bond_atom_site_label_2
_geom_bond_distance
_geom_bond_site_symmetry_2
_geom_bond_publ_flag
Fe1 O1 1.9170(10) . ?
Fe1 O2 2.016(4) . ?
Fe1 O2 2.016(4) 4_556 ?
Fe1 O3 1.988(4) . ?
Fe1 O3 1.988(4) 4_556 ?
Fe1 O1S 2.047(7) . ?
O2 C1 1.237(8) . ?
O3 C1 1.270(8) 3_565 ?
C1 C2 1.496(8) . ?
C2 C3 1.383(9) . ?
C2 C4 1.401(10) . ?
C3 C3 1.402(11) 7_556 ?
C3 H3 0.9500 . ?
C4 C4 1.401(13) 7_556 ?
C4 H4 0.9500 . ?
O1S C2S 1.120(15) . ?
O1S C2S 1.120(15) 4_556 ?
N3S N3S 0.00000(12) 4_556 ?
N3S C2S 1.40(2) 4_556 ?
N3S C2S 1.40(2) . ?
N3S C4S 1.472(13) 4_556 ?
N3S C4S 1.472(13) . ?
N3S C4T 1.446(13) . ?
N3S C4T 1.447(13) 4_556 ?
C2S H2S 0.9500 . ?
C4S H4SA 0.9800 . ?
C4S H4SB 0.9800 . ?
C4S H4SC 0.9800 . ?
F1 F2 1.42(5) 7_556 ?
F1 B1 1.36(2) . ?
F2 F2 1.07(6) 7_556 ?
F2 B1 1.14(4) 3 ?
F2 B1 1.36(2) . ?
B1 B1 1.86(12) 2 ?
B1 B1 1.86(12) 3 ?

loop_
_geom_angle_atom_site_label_1
_geom_angle_atom_site_label_2
_geom_angle_atom_site_label_3
_geom_angle
_geom_angle_site_symmetry_1
_geom_angle_site_symmetry_3
_geom_angle_publ_flag
O1 Fe1 O2 95.87(13) . 4_556 ?
O1 Fe1 O2 95.87(14) . . ?
O1 Fe1 O3 92.95(13) . . ?
O1 Fe1 O3 92.95(13) . 4_556 ?
O1 Fe1 O1S 176.7(2) . . ?
O2 Fe1 O2 94.3(3) 4_556 . ?
O2 Fe1 O1S 86.38(18) . . ?
O2 Fe1 O1S 86.38(18) 4_556 . ?
O3 Fe1 O2 85.7(2) 4_556 4_556 ?
O3 Fe1 O2 171.13(19) . 4_556 ?
O3 Fe1 O2 171.13(19) 4_556 . ?
O3 Fe1 O2 85.7(2) . . ?
O3 Fe1 O3 93.0(3) . 4_556 ?
O3 Fe1 O1S 84.76(19) 4_556 . ?
O3 Fe1 O1S 84.76(19) . . ?
Fe1 O1 Fe1 120.0 3_565 2_665 ?
Fe1 O1 Fe1 120.0 2_665 . ?
Fe1 O1 Fe1 120.0 3_565 . ?
C1 O2 Fe1 129.4(4) . . ?
C1 O3 Fe1 134.5(4) 3_565 . ?
O2 C1 O3 125.4(5) . 2_665 ?
O2 C1 C2 118.7(6) . . ?
O3 C1 C2 115.9(6) 2_665 . ?
C3 C2 C1 121.6(6) . . ?
C3 C2 C4 120.6(6) . . ?
C4 C2 C1 117.8(6) . . ?
C2 C3 C3 119.9(4) . 7_556 ?
C2 C3 H3 120.1 . . ?
C3 C3 H3 120.1 7_556 . ?
C2 C4 H4 120.3 . . ?
C4 C4 C2 119.5(4) 7_556 . ?
C4 C4 H4 120.3 7_556 . ?
C2S O1S Fe1 137.6(9) 4_556 . ?
C2S O1S Fe1 137.6(9) . . ?
C2S O1S C2S 62.3(19) . 4_556 ?
N3S N3S C2S 0(10) 4_556 4_556 ?
N3S N3S C2S 0(10) 4_556 . ?
N3S N3S C4S 0(10) 4_556 4_556 ?
N3S N3S C4S 0(10) 4_556 . ?
N3S N3S C4T 0(10) 4_556 4_556 ?
N3S N3S C4T 0(10) 4_556 . ?
C2S N3S C2S 49.1(14) 4_556 . ?
C2S N3S C4S 105.0(17) 4_556 4_556 ?
C2S N3S C4S 153.8(19) . 4_556 ?
C2S N3S C4S 105.0(17) . . ?
C2S N3S C4S 153.8(19) 4_556 . ?
C2S N3S C4T 85.1(19) 4_556 4_556 ?
C2S N3S C4T 128(2) . 4_556 ?
C4S N3S C4S 100(3) . 4_556 ?
C4T N3S C4T 114(5) . 4_556 ?
O1S C2S N3S 123.2(13) . . ?
O1S C2S H2S 118.4 . . ?
N3S C2S H2S 118.4 . . ?
N3S C4S N3S 0.000(2) 4_556 . ?
N3S C4S H4SA 109.5 . . ?
N3S C4S H4SA 109.5 4_556 . ?
N3S C4S H4SB 109.5 . . ?
N3S C4S H4SB 109.5 4_556 . ?
N3S C4S H4SC 109.5 . . ?
N3S C4S H4SC 109.5 4_556 . ?
H4SA C4S H4SB 109.5 . . ?
H4SA C4S H4SC 109.5 . . ?
H4SB C4S H4SC 109.5 . . ?
N3S C4T N3S 0.0(15) 4_556 . ?
B1 F1 F2 48.6(16) . 7_556 ?
F2 F2 F1 125(6) 7_556 7_556 ?
F2 F2 B1 55(2) 7_556 . ?
F2 F2 B1 76(3) 7_556 3 ?
B1 F2 F1 155(6) . 7_556 ?
B1 F2 F1 63(3) 3 7_556 ?
B1 F2 B1 96(7) 3 . ?
F1 B1 F1 102(6) . 9_556 ?
F1 B1 B1 114(3) 9_556 2 ?
F1 B1 B1 133(2) 9_556 3 ?
F1 B1 B1 133(2) . 2 ?
F1 B1 B1 114(3) . 3 ?
F2 B1 F1 104(2) . 9_556 ?
F2 B1 F1 140(5) 2 . ?
F2 B1 F1 108.7(17) 9_556 9_556 ?
F2 B1 F1 68(3) 7_556 . ?
F2 B1 F1 104(2) 9_556 . ?
F2 B1 F1 68(3) 2 9_556 ?
F2 B1 F1 140(5) 7_556 9_556 ?
F2 B1 F1 108.7(17) . . ?
F2 B1 F2 50(3) 7_556 . ?
F2 B1 F2 112(5) 2 . ?
F2 B1 F2 144(9) 2 7_556 ?
F2 B1 F2 127(6) 9_556 . ?
F2 B1 F2 50(3) 2 9_556 ?
F2 B1 F2 112(5) 7_556 9_556 ?
F2 B1 B1 47(4) 2 2 ?
F2 B1 B1 38(3) . 3 ?
F2 B1 B1 38(3) 9_556 2 ?
F2 B1 B1 99(4) 2 3 ?
F2 B1 B1 99(4) 7_556 2 ?
F2 B1 B1 47(4) 7_556 3 ?
F2 B1 B1 91(3) . 2 ?
F2 B1 B1 91(3) 9_556 3 ?
B1 B1 B1 60.000(3) 2 3 ?

_shelx_res_file                  
;
TITL mo_em_02_34g_150k_0m_a.res in P-62c
    mo_em_02_34g_150k_0m_sq.res
    created by SHELXL-2018/3 at 12:57:35 on 24-Feb-2020
REM Old TITL mo_EM_02_34g_150K_0m in P6(3)/mmc
REM SHELXT solution in P-62c
REM R1 0.204, Rweak 0.081, Alpha 0.015, Orientation as input
REM Flack x = 0.193 ( 0.011 ) from Parsons' quotients
REM Formula found by SHELXT: C27 F16 Fe3
CELL 0.71073 12.6391 12.6391 18.3551 90 90 120
ZERR 2 0.0008 0.0008 0.0014 0 0 0
LATT -1
SYMM -Y,+X-Y,+Z
SYMM +Y-X,-X,+Z
SYMM +X,+Y,0.5-Z
SYMM -Y,+X-Y,0.5-Z
SYMM +Y-X,-X,0.5-Z
SYMM +Y,+X,-Z
SYMM -Y+X,-Y,-Z
SYMM -X,-X+Y,-Z
SYMM +Y,+X,0.5+Z
SYMM -Y+X,-Y,0.5+Z
SYMM -X,-X+Y,0.5+Z
SFAC C H B F Fe N O
UNIT 66 66 2 8 6 6 32
EQIV $1 +X,+Y,1.5-Z
EQIV $2 -X,-X+Y,1-Z
DFIX 1.365 F2 B1 F1 B1
DFIX 2.22 F1_$2 F2_$2
DFIX 2.22 F1 F2
DFIX 1.236 O1S C2S_$1
DFIX 1.454 0.01 N3S_$1 C4S_$1 N3S C4T
SIMU 0.02 0.04 1.7 C4S C4T N3S C2S O1S
SIMU 0.04 0.08 1.7 F2 B1 F1

L.S. 30 0 14
PLAN  15
SIZE 0.01 0.1 0.12
TEMP -123.15
BOND $H
list 4
ABIN
fmap 2 53
acta
TWIN -1 0 0 0 -1 0 0 0 -1 2
REM <olex2.extras>
REM <HklSrc "%.\\mo_EM_02_34g_150K_0m_sq.hkl">
REM </olex2.extras>

WGHT    0.042800    8.163901
BASF   0.11485
FVAR       0.45431
FE1   5    0.222048    0.493911    0.750000    10.50000    0.01604    0.01431 =
         0.01192    0.00000    0.00000    0.00697
O1    7    0.333333    0.666667    0.750000    10.16667    0.01243    0.01243 =
         0.00943    0.00000    0.00000    0.00622
O2    7    0.305720    0.454974    0.669505    11.00000    0.03842    0.02684 =
         0.03034   -0.01226    0.01428    0.01162
O3    7    0.119860    0.505155    0.671439    11.00000    0.04133    0.03029 =
         0.03168   -0.00979   -0.02847    0.01333
C1    1    0.407825    0.520062    0.642243    11.00000    0.03373    0.03690 =
         0.02764   -0.01803    0.00018    0.02027
C2    1    0.433693    0.487001    0.568758    11.00000    0.04443    0.02786 =
         0.03209   -0.01249    0.01706    0.01234
C3    1    0.351678    0.379286    0.534476    11.00000    0.03510    0.03654 =
         0.03883   -0.01368    0.01508    0.01103
AFIX  43
H3    2    0.276773    0.324096    0.557591    11.00000   -1.20000
AFIX   0
C4    1    0.542931    0.570739    0.534369    11.00000    0.04699    0.04844 =
         0.04440   -0.02859    0.02104    0.00043
AFIX  43
H4    2    0.597710    0.645789    0.557491    11.00000   -1.20000
AFIX   0
O1S   7    0.095031    0.311551    0.750000    10.50000    0.02002    0.01745 =
         0.07500    0.00000    0.00000    0.00410
N3S   6   -0.090806    0.149037    0.750000    10.50000    0.06522    0.05542 =
         0.15977    0.00000    0.00000    0.00403
PART -1
C2S   1    0.011217    0.247731    0.718424    10.50000    0.06353    0.03962 =
         0.05099    0.02204   -0.02395   -0.00992
AFIX  43
H2S   2    0.009513    0.261472    0.667662    10.50000   -1.20000
AFIX   0
PART 0
PART 1
C4S   1   -0.170738    0.081548    0.688354    10.50000    0.09905    0.10289 =
         0.17412    0.00616    0.01017    0.00820
AFIX 137
H4SA  2   -0.256241    0.049562    0.702347    10.50000   -1.50000
H4SB  2   -0.158067    0.013584    0.675087    10.50000   -1.50000
H4SC  2   -0.151121    0.136566    0.646585    10.50000   -1.50000
AFIX   0
PART 0
PART 2
C4T   1   -0.095782    0.084569    0.683818    10.50000    0.10604    0.10285 =
         0.18144   -0.02170    0.01784   -0.00255
PART 0
F1    4    0.035697    0.170322    0.553841    10.33333    0.21391
F2    4    0.100579    0.087520    0.471926    10.33333    0.18100
B1    3    0.000000    0.084881    0.500000    10.16667    0.11548
HKLF 4


REM  mo_em_02_34g_150k_0m_a.res in P-62c
REM wR2 = 0.1390, GooF = S = 1.181, Restrained GooF = 1.200 for all data
REM R1 = 0.0551 for 2120 Fo > 4sig(Fo) and 0.0562 for all 2161 data
REM 114 parameters refined using 39 restraints

END

WGHT      0.0429      8.1622

REM Highest difference peak  0.417,  deepest hole -0.695,  1-sigma level  0.099
Q1    1   0.2594  0.5771  0.7500  10.50000  0.05    0.42
Q2    1   0.0193  0.3020  0.7500  10.50000  0.05    0.37
Q3    1   0.1508  0.4351  0.7185  11.00000  0.05    0.36
Q4    1  -0.1780 -0.0172  0.6697  11.00000  0.05    0.33
Q5    1   0.1624  0.4032  0.7500  10.50000  0.05    0.33
Q6    1   0.1563  0.3170  0.6633  11.00000  0.05    0.32
Q7    1   0.1139  0.4933  0.7500  10.50000  0.05    0.31
Q8    1   0.0000  0.0000  0.4336  10.33333  0.05    0.31
Q9    1  -0.1638  0.0577  0.6405  11.00000  0.05    0.31
Q10   1  -0.0370  0.1802  0.6212  11.00000  0.05    0.31
Q11   1  -0.1149  0.0942  0.6999  11.00000  0.05    0.31
Q12   1  -0.0711  0.1293  0.7138  11.00000  0.05    0.31
Q13   1   0.2809  0.5624  0.7925  11.00000  0.05    0.31
Q14   1  -0.0490  0.2976  0.7162  11.00000  0.05    0.30
Q15   1   0.3257  0.5063  0.7247  11.00000  0.05    0.30
;
_shelx_res_checksum              2378
_shelx_fab_file                  
;
   -1    2    0     68.59      8.73
    0    2    0    -25.11     -0.32
   -1    3    0     -8.77     -5.07
    0    3    0     10.86      1.18
   -1    4    0     -2.32     -0.83
   -2    4    0     -0.69      3.80
    0    4    0     -0.93     -0.22
   -1    5    0      2.84     -0.72
   -2    5    0      1.22      1.32
    0    5    0     -2.77     -0.03
   -1    6    0     -1.72     -2.42
   -2    6    0     -0.46      2.63
   -3    6    0      0.14     -5.10
    0    6    0      2.66      0.02
   -1    7    0     -0.71     -1.59
   -2    7    0      2.96      3.24
   -3    7    0     -1.30     -0.83
    0    7    0     -1.93     -0.24
   -1    8    0      1.35      2.21
   -2    8    0      0.68     -1.38
   -3    8    0     -4.05     -0.54
   -4    8    0      3.05      0.84
    0    8    0      1.58     -0.70
   -1    9    0     -1.15      0.92
   -2    9    0     -1.42     -1.84
   -3    9    0     -0.30      2.03
   -4    9    0      2.96     -0.43
    0    9    0     -0.41      0.02
   -1   10    0      1.75     -1.03
   -2   10    0     -1.34      1.44
   -3   10    0      3.28     -1.63
   -4   10    0     -0.69     -0.92
   -5   10    0     -4.51      0.94
    0   10    0     -1.23      0.77
   -1   11    0     -0.35     -0.34
   -2   11    0      0.65     -0.24
   -3   11    0      0.07      0.10
   -4   11    0     -2.32      1.95
   -5   11    0      1.42     -0.20
    0   11    0      0.31     -0.04
   -1   12    0     -1.22      1.40
   -2   12    0      1.34     -1.14
   -3   12    0     -2.57      0.58
   -4   12    0      1.65     -0.84
   -5   12    0      0.17      0.05
   -6   12    0      1.59     -1.03
    0   12    0      1.77     -0.13
   -1   13    0     -0.44     -1.68
   -2   13    0     -0.71      1.14
   -3   13    0      1.08      0.18
   -4   13    0      0.24      0.04
   -5   13    0     -0.22     -0.81
   -6   13    0     -1.58      0.59
    0   13    0      0.62      0.07
   -1   14    0     -0.92      1.46
   -2   14    0      0.29     -0.60
   -3   14    0      0.37     -0.56
   -4   14    0      0.10      0.22
   -5   14    0     -0.44      0.06
   -6   14    0      0.69      0.92
   -7   14    0      0.76     -0.36
    0   14    0      0.49      0.09
   -1   15    0      0.10     -0.03
   -2   15    0      0.85     -0.78
   -3   15    0      0.28      0.70
   -4   15    0     -1.50     -0.11
   -5   15    0     -0.04      0.24
   -6   15    0      0.26     -0.36
   -7   15    0      0.06     -0.74
   -4   16    0     -0.19     -0.25
   -5   16    0      1.71     -0.69
   -6   16    0     -0.52      0.45
   -7   16    0     -0.10     -0.07
   -8   16    0     -0.97      1.28
   -1    3    1      2.70      2.43
    0    2    1    -25.21      8.72
   -2    5    1     -4.24     -3.31
   -1    4    1      2.58      0.78
    0    3    1      1.03     -1.32
   -3    7    1      2.53     -0.37
   -2    6    1     -0.61     -0.40
   -1    5    1      0.71      0.86
    0    4    1      1.40     -1.91
   -4    9    1      0.57      0.68
   -3    8    1     -1.59     -1.53
   -2    7    1      0.75      1.30
   -1    6    1      0.45      1.35
    0    5    1     -3.35      0.30
   -5   11    1     -1.53      0.81
   -4   10    1      3.43     -1.09
   -3    9    1     -2.90     -0.39
   -2    8    1      1.81      2.57
   -1    7    1     -2.00     -2.87
    0    6    1      2.04      0.94
   -6   13    1      0.98     -0.96
   -5   12    1     -0.32     -0.05
   -4   11    1     -0.63      0.32
   -3   10    1     -0.83      1.37
   -2    9    1      0.30     -1.01
   -1    8    1      1.62     -1.11
    0    7    1     -0.42     -0.46
   -7   15    1     -0.38      0.61
   -6   14    1     -0.15      0.05
   -5   13    1      0.37      0.11
   -4   12    1     -1.45      0.65
   -3   11    1      2.20     -2.04
   -2   10    1      0.68      0.75
   -1    9    1     -1.51      0.99
    0    8    1     -1.14      0.35
   -7   16    1      0.41     -0.52
   -6   15    1      0.03      0.54
   -5   14    1     -0.50     -0.62
   -4   13    1      1.98      0.17
   -3   12    1     -0.56      0.12
   -2   11    1     -2.09     -0.03
   -1   10    1      0.10      0.12
    0    9    1      1.95     -0.76
   -6   16    1      1.10     -0.50
   -5   15    1     -1.32      0.25
   -4   14    1     -0.09      0.12
   -3   13    1     -1.19      0.44
   -2   12    1      0.93      0.62
   -1   11    1      1.36     -0.95
    0   10    1     -0.47     -0.03
   -5   16    1      0.27     -0.32
   -4   15    1      1.05      0.16
   -3   14    1      0.02     -1.03
   -2   13    1      0.42     -0.94
   -1   12    1      0.06      1.16
    0   11    1     -1.64      0.21
   -4   16    1     -1.38      0.48
   -3   15    1      0.56      0.15
   -2   14    1     -0.84      1.53
   -1   13    1     -0.14     -0.85
    0   12    1      0.21     -0.23
   -2   15    1      0.46     -0.60
   -1   14    1      0.05     -0.31
    0   13    1      0.16      0.16
   -1   15    1     -0.92      0.73
    0   14    1      0.54     -0.01
    0    1    2      9.99     -3.06
   -1    2    2      4.07     -2.94
   -1    3    2     -5.49      2.59
    0    2    2     -7.51     -1.76
   -2    4    2     13.70     -5.88
   -2    5    2     -2.12      0.59
   -1    4    2     -7.49      2.57
    0    3    2     11.89      3.59
   -3    6    2      3.32      0.13
   -3    7    2      1.39      0.25
   -2    6    2     -3.34      0.51
   -1    5    2      1.87     -1.83
    0    4    2      2.16     -1.51
   -4    8    2     -3.03      1.04
   -4    9    2     -0.55     -1.14
   -3    8    2      1.53      0.35
   -2    7    2     -0.85     -2.06
   -1    6    2      2.76      1.46
    0    5    2     -2.51      0.20
   -5   10    2      1.46      0.27
   -5   11    2     -0.08     -0.24
   -4   10    2     -0.03      0.69
   -3    9    2     -0.34      0.43
   -2    8    2      1.10     -1.05
   -1    7    2     -1.94      1.63
    0    6    2      0.10     -0.26
   -6   12    2     -0.92      0.55
   -6   13    2      0.64     -0.60
   -5   12    2     -0.70      0.44
   -4   11    2      1.04     -1.27
   -3   10    2     -0.33      0.92
   -2    9    2     -0.56      0.78
   -1    8    2      0.12     -0.27
    0    7    2      1.41     -0.18
   -7   14    2     -0.22      0.48
   -7   15    2     -0.35      0.47
   -6   14    2     -0.09     -0.81
   -5   13    2      1.00      0.94
   -4   12    2     -0.72     -0.07
   -3   11    2     -0.69     -0.44
   -2   10    2      0.09     -0.99
   -1    9    2      0.71     -0.32
    0    8    2     -1.49      0.57
   -8   16    2      0.28     -0.30
   -7   16    2      0.82     -0.58
   -6   15    2     -0.37      0.80
   -5   14    2     -0.68     -0.53
   -4   13    2     -0.03      0.18
   -3   12    2      1.29      0.19
   -2   11    2      0.22      0.92
   -1   10    2      0.60     -0.02
    0    9    2     -0.13     -0.24
   -6   16    2      0.11     -0.25
   -5   15    2      0.64     -0.63
   -4   14    2     -0.11      0.47
   -3   13    2     -0.80     -0.75
   -2   12    2     -0.35      0.53
   -1   11    2     -1.54     -0.05
    0   10    2     -0.26     -0.30
   -5   16    2     -1.58      0.89
   -4   15    2      1.29      0.10
   -3   14    2     -0.22      0.15
   -2   13    2      0.31     -0.76
   -1   12    2      1.26     -0.72
    0   11    2      1.45      0.42
   -4   16    2      0.04     -0.18
   -3   15    2     -0.35     -0.25
   -2   14    2     -0.05      0.66
   -1   13    2     -0.15      1.24
    0   12    2     -1.72     -0.45
   -2   15    2     -0.85      0.48
   -1   14    2      0.77     -1.09
    0   13    2      0.08      0.14
   -1   15    2      0.81     -0.21
    0   14    2     -1.01     -0.24
    0    1    3     15.15     -1.40
   -1    3    3     17.94     -9.45
    0    2    3    -16.94      0.23
   -2    5    3      6.54     -3.72
   -1    4    3     -3.55      4.97
    0    3    3     -7.14      0.58
   -3    7    3      0.84      0.19
   -2    6    3     -0.97      2.00
   -1    5    3     -4.47      0.64
    0    4    3      4.06     -0.54
   -4    9    3     -0.58      1.79
   -3    8    3      0.77     -1.81
   -2    7    3     -1.41      0.43
   -1    6    3      1.40     -2.63
    0    5    3      2.22      0.68
   -5   11    3      0.18      0.12
   -4   10    3     -0.23     -0.82
   -3    9    3      0.43      0.45
   -2    8    3     -0.57      0.65
   -1    7    3      0.71      0.04
    0    6    3     -0.58      0.20
   -6   13    3     -0.17      0.87
   -5   12    3      0.40     -0.70
   -4   11    3     -0.57     -0.10
   -3   10    3     -0.49      0.25
   -2    9    3      1.01     -0.54
   -1    8    3     -0.08      0.99
    0    7    3     -0.67     -0.08
   -7   15    3     -0.23      0.28
   -6   14    3     -0.61     -0.58
   -5   13    3      0.34      0.44
   -4   12    3      0.25      0.18
   -3   11    3      0.83      1.49
   -2   10    3      0.21     -2.12
   -1    9    3     -1.59     -0.12
    0    8    3      0.05     -0.14
   -7   16    3     -0.29     -0.36
   -6   15    3      0.76     -0.55
   -5   14    3      0.25      1.08
   -4   13    3     -1.60     -1.57
   -3   12    3      1.16     -0.34
   -2   11    3     -2.76      0.86
   -1   10    3      1.62      1.11
    0    9    3      2.55      0.58
   -6   16    3     -0.70      1.09
   -5   15    3      0.54     -0.90
   -4   14    3      0.59      0.61
   -3   13    3     -0.37      0.48
   -2   12    3      1.31     -0.70
   -1   11    3      1.85     -0.52
    0   10    3     -5.36     -0.39
   -5   16    3     -0.70      0.26
   -4   15    3     -0.34      0.07
   -3   14    3      0.05      0.05
   -2   13    3     -0.28      0.44
   -1   12    3     -2.75     -0.11
    0   11    3      3.45      0.19
   -4   16    3      0.87     -0.77
   -3   15    3     -0.65      0.20
   -2   14    3      0.62     -0.91
   -1   13    3      1.39      0.66
    0   12    3     -0.47     -0.24
   -2   15    3     -0.10      0.08
   -1   14    3     -0.64      0.08
    0   13    3     -0.58      0.05
    0   14    3      0.72      0.04
    0    0    4    -16.11      1.95
    0    1    4      8.74     -0.75
   -1    2    4    -19.52      7.75
   -1    3    4      2.99     -4.81
    0    2    4     12.73     -0.13
   -2    4    4     -5.93      8.07
   -2    5    4     -0.78     -2.00
   -1    4    4      6.06     -2.41
    0    3    4     -6.58      0.16
   -3    6    4     -2.32      1.54
   -3    7    4     -0.15     -0.37
   -2    6    4      2.13     -1.02
   -1    5    4      1.18      3.22
    0    4    4     -6.03     -0.30
   -4    8    4      0.64     -1.45
   -4    9    4      0.09      0.78
   -3    8    4     -0.90      0.98
   -2    7    4      1.12      0.64
   -1    6    4     -1.46     -1.01
    0    5    4      0.42     -1.12
   -5   10    4      0.26     -1.15
   -5   11    4     -0.79      0.55
   -4   10    4     -0.09      0.37
   -3    9    4      0.74     -1.45
   -2    8    4     -0.19      0.81
   -1    7    4     -2.60     -0.49
    0    6    4      2.64      0.98
   -6   12    4      1.40     -0.95
   -6   13    4     -0.48     -0.13
   -5   12    4     -0.14      0.46
   -4   11    4      0.85     -0.12
   -3   10    4     -0.87     -1.06
   -2    9    4     -0.24      0.84
   -1    8    4      1.53     -0.95
    0    7    4      0.76      0.14
   -7   14    4      0.98      0.90
   -7   15    4      0.03     -0.99
   -6   14    4     -0.73      0.61
   -5   13    4     -0.46     -0.77
   -4   12    4      1.06     -0.11
   -3   11    4     -1.36      1.63
   -2   10    4      1.77      0.43
   -1    9    4     -0.48     -0.33
    0    8    4     -0.71     -0.29
   -8   16    4      0.14      0.50
   -7   16    4     -0.69      0.40
   -6   15    4      0.42      0.11
   -5   14    4      1.55     -0.10
   -4   13    4     -1.59      0.38
   -3   12    4      0.41     -1.04
   -2   11    4      0.51     -1.64
   -1   10    4     -2.77      1.15
    0    9    4      0.90      0.08
   -6   16    4      0.06     -0.02
   -5   15    4     -0.71     -0.01
   -4   14    4     -0.26     -0.03
   -3   13    4      1.66      0.70
   -2   12    4     -2.02      1.11
   -1   11    4      3.29     -1.01
    0   10    4      1.01      0.11
   -5   16    4      0.27     -0.10
   -4   15    4     -0.08      0.07
   -3   14    4     -0.35     -0.64
   -2   13    4      0.57     -0.14
   -1   12    4     -1.56      0.19
    0   11    4     -2.79      1.02
   -3   15    4     -0.35      0.67
   -2   14    4      0.05     -0.55
   -1   13    4      0.12      0.17
    0   12    4      3.06     -0.88
   -2   15    4      0.16     -0.44
   -1   14    4      0.28      0.72
    0   13    4     -1.61     -0.20
    0   14    4      0.32      0.25
    0    1    5     -7.56      0.31
   -1    3    5     -5.73      4.31
    0    2    5      6.52     -0.16
   -2    5    5     -0.04      1.53
   -1    4    5     -2.46     -2.24
    0    3    5      4.05      0.98
   -3    7    5      1.26     -0.34
   -2    6    5     -1.68     -1.42
   -1    5    5      1.94     -0.14
    0    4    5      1.55     -0.80
   -4    9    5      0.57     -0.27
   -3    8    5     -0.06      0.22
   -2    7    5     -1.88      0.51
   -1    6    5      3.51      1.64
    0    5    5     -2.82      0.07
   -5   11    5      0.67     -1.10
   -4   10    5     -0.53      0.26
   -3    9    5     -0.83     -0.22
   -2    8    5      1.83     -0.17
   -1    7    5     -0.30     -0.07
    0    6    5     -4.23     -0.77
   -6   13    5      0.90     -0.67
   -5   12    5     -0.74      0.68
   -4   11    5      0.32      0.55
   -3   10    5      0.28      0.24
   -2    9    5     -0.39     -0.03
   -1    8    5     -0.42     -0.79
    0    7    5      2.69     -0.11
   -7   15    5      1.16      0.95
   -6   14    5     -0.49     -1.21
   -5   13    5     -0.66      1.15
   -4   12    5      0.16     -1.05
   -3   11    5      0.32     -0.98
   -2   10    5      0.83      1.16
   -1    9    5     -2.13      0.29
    0    8    5      0.54      0.52
   -7   16    5     -0.62     -0.67
   -6   15    5     -0.41      1.11
   -5   14    5      0.35     -0.37
   -4   13    5      2.20      0.22
   -3   12    5     -2.66      0.88
   -2   11    5      0.53     -0.85
   -1   10    5      0.49     -0.45
    0    9    5      1.59     -0.51
   -6   16    5      0.64     -0.10
   -5   15    5     -0.15     -0.76
   -4   14    5     -1.66     -0.02
   -3   13    5      0.39     -0.04
   -2   12    5      1.09      0.39
   -1   11    5     -1.01      0.59
    0   10    5     -0.06     -0.29
   -5   16    5      0.12      0.00
   -4   15    5      0.32      1.02
   -3   14    5      0.99     -0.91
   -2   13    5     -0.45     -0.06
   -1   12    5      0.52     -0.59
    0   11    5     -0.57      0.46
   -3   15    5     -0.54     -0.02
   -2   14    5     -0.53      0.99
   -1   13    5     -0.72     -0.51
    0   12    5      1.03      0.56
   -2   15    5      0.68     -0.62
   -1   14    5      0.41      0.28
    0   13    5     -0.11     -0.52
    0   14    5     -0.35      0.10
    0    0    6     -3.61     -0.68
    0    1    6     -0.05      0.15
   -1    2    6      3.21     -2.06
   -1    3    6     -1.14      0.90
    0    2    6     -1.81     -1.19
   -2    4    6      0.44     -0.75
   -2    5    6      0.35      0.03
   -1    4    6      0.44     -0.54
    0    3    6      0.26      3.26
   -3    6    6     -0.52      0.71
   -3    7    6     -0.57      0.32
   -2    6    6      0.98     -0.70
   -1    5    6     -1.11      0.42
    0    4    6      0.19     -1.53
   -4    8    6     -0.03      0.19
   -4    9    6     -0.74      0.40
   -3    8    6      1.63     -0.05
   -2    7    6      0.35     -0.80
   -1    6    6     -3.12      0.79
    0    5    6      2.97      0.03
   -5   10    6     -0.49     -0.43
   -5   11    6      0.75     -0.19
   -4   10    6      0.24      0.63
   -3    9    6      0.20     -1.65
   -2    8    6     -2.50      0.14
   -1    7    6      2.95      0.53
    0    6    6      0.86      0.10
   -6   12    6      0.08      1.33
   -6   13    6      0.37      0.06
   -5   12    6     -1.46     -1.00
   -4   11    6     -0.13     -0.32
   -3   10    6      0.88      0.86
   -2    9    6     -1.22      1.83
   -1    8    6      1.87     -0.83
    0    7    6     -2.92      0.02
   -7   14    6     -0.05     -0.07
   -7   15    6      0.59      0.55
   -6   14    6     -0.95     -0.95
   -5   13    6      1.53      0.67
   -4   12    6     -0.50      0.43
   -3   11    6     -0.20     -0.32
   -2   10    6     -0.16     -1.67
   -1    9    6      2.63      0.19
    0    8    6     -4.05     -0.40
   -8   16    6     -0.52     -0.31
   -7   16    6     -0.10     -0.10
   -6   15    6     -0.08     -0.02
   -5   14    6     -0.42      0.44
   -4   13    6      0.22     -0.03
   -3   12    6      0.75     -0.11
   -2   11    6      0.15      0.97
   -1   10    6     -2.35      0.03
    0    9    6      1.48     -0.06
   -6   16    6      0.73     -0.17
   -5   15    6     -0.38      0.26
   -4   14    6      0.60     -0.91
   -3   13    6     -1.69     -0.22
   -2   12    6      0.68      0.35
   -1   11    6     -0.24     -0.47
    0   10    6      1.18      0.27
   -4   15    6      0.05      0.22
   -3   14    6      0.35      1.12
   -2   13    6      0.29     -1.10
   -1   12    6      0.34      0.37
    0   11    6      0.22      0.01
   -3   15    6      0.35     -0.77
   -2   14    6     -0.51      0.49
   -1   13    6     -0.20      0.47
    0   12    6     -0.67     -0.62
   -2   15    6     -0.06      0.26
   -1   14    6      0.61     -0.83
    0   13    6      0.21      0.52
    0   14    6     -0.52      0.03
    0    1    7     -0.87     -2.69
   -1    3    7      0.45     -1.13
    0    2    7     -2.94      0.48
   -2    5    7     -0.09      0.12
   -1    4    7     -1.31     -0.82
    0    3    7      3.75     -0.06
   -3    7    7      0.28      0.75
   -2    6    7     -1.24      1.37
   -1    5    7      2.50     -0.84
    0    4    7     -2.52      2.32
   -4    9    7     -0.63     -0.76
   -3    8    7     -1.44      1.04
   -2    7    7      1.42     -1.51
   -1    6    7      1.09     -0.26
    0    5    7     -3.46     -0.76
   -5   11    7      0.37      0.13
   -4   10    7      0.44      0.72
   -3    9    7      0.97      0.81
   -2    8    7      1.45     -2.37
   -1    7    7     -4.31      1.62
    0    6    7      3.16     -0.27
   -6   13    7      1.81      0.78
   -5   12    7     -0.52     -0.46
   -4   11    7     -1.11      0.06
   -3   10    7     -0.38     -1.70
   -2    9    7      0.24      1.37
   -1    8    7     -1.15      1.09
    0    7    7      3.38      0.23
   -7   15    7      0.57      0.46
   -6   14    7     -0.94     -0.58
   -5   13    7     -1.08      0.25
   -4   12    7      1.48      0.00
   -3   11    7      1.11      0.25
   -2   10    7     -2.31      0.45
   -1    9    7      1.95     -1.32
    0    8    7     -0.06     -0.21
   -7   16    7      0.32     -0.31
   -6   15    7     -0.70      0.12
   -5   14    7      1.71     -0.32
   -4   13    7     -1.39     -0.35
   -3   12    7      0.30      0.76
   -2   11    7     -0.87     -0.10
   -1   10    7      3.03      0.10
    0    9    7     -4.35     -0.24
   -5   15    7     -0.21      0.10
   -4   14    7      0.24      1.25
   -3   13    7     -0.24     -1.52
   -2   12    7      0.62     -0.02
   -1   11    7     -0.73      0.22
    0   10    7     -0.71      0.16
   -4   15    7      0.09     -1.18
   -3   14    7     -0.14      0.63
   -2   13    7      0.16      0.98
   -1   12    7     -0.92     -1.01
    0   11    7      1.24      0.44
   -3   15    7      0.18      0.40
   -2   14    7     -0.08     -0.97
   -1   13    7      0.66      0.67
    0   12    7      0.28     -0.41
   -1   14    7      0.07      0.25
    0   13    7     -0.71     -0.13
    0    0    8      5.22      6.55
    0    1    8     -1.14     -3.01
   -1    2    8      2.19      5.04
   -1    3    8      0.82     -1.08
    0    2    8     -2.98     -1.12
   -2    4    8      2.06      0.71
   -2    5    8      0.28     -0.45
   -1    4    8     -4.50      0.73
    0    3    8      2.77     -1.08
   -3    6    8      0.16     -0.42
   -3    7    8     -0.46     -0.72
   -2    6    8      0.42      1.87
   -1    5    8      0.98     -0.94
    0    4    8      2.84      0.53
   -4    8    8      0.17     -1.05
   -4    9    8      0.40      0.05
   -3    8    8      0.41      0.80
   -2    7    8     -1.87      0.99
   -1    6    8      1.39     -2.27
    0    5    8     -2.10      1.92
   -5   10    8      0.27     -0.45
   -5   11    8      0.20      0.40
   -4   10    8     -0.55     -0.12
   -3    9    8     -0.96      0.84
   -2    8    8      1.34     -1.01
   -1    7    8      1.52      0.10
    0    6    8     -3.08     -0.71
   -6   12    8     -0.58     -0.32
   -6   13    8      0.16      0.53
   -5   12    8      1.00     -0.25
   -4   11    8     -0.95     -0.76
   -3   10    8      0.64      0.63
   -2    9    8      0.63     -1.86
   -1    8    8     -2.71      1.61
    0    7    8      1.80      0.33
   -7   14    8     -0.06     -0.63
   -7   15    8     -0.19      0.21
   -6   14    8      0.61      0.01
   -5   13    8     -1.67     -0.43
   -4   12    8      0.94      1.21
   -3   11    8     -0.20      0.07
   -2   10    8      0.73     -0.16
   -1    9    8     -1.14      0.44
    0    8    8      2.30     -0.12
   -6   15    8     -0.36     -0.25
   -5   14    8      0.66      0.83
   -4   13    8      0.09     -1.56
   -3   12    8     -0.22     -0.30
   -2   11    8     -0.39      0.71
   -1   10    8     -0.07      0.05
    0    9    8      0.56     -0.43
   -5   15    8      0.26     -0.85
   -4   14    8     -0.45      1.41
   -3   13    8      0.32      0.66
   -2   12    8     -0.26     -1.02
   -1   11    8      0.51     -0.27
    0   10    8     -0.49      0.43
   -4   15    8     -0.02     -0.22
   -3   14    8      0.03     -1.35
   -2   13    8      0.04      1.07
   -1   12    8      0.22      0.26
    0   11    8     -0.36     -0.06
   -3   15    8      0.08      0.46
   -2   14    8     -0.01      0.14
   -1   13    8     -0.25     -0.51
    0   12    8      0.09      0.00
   -1   14    8      0.24     -0.03
    0   13    8     -0.04     -0.16
    0    1    9      5.23      2.55
   -1    3    9      4.84     -0.01
    0    2    9     -2.36     -1.49
   -2    5    9      0.11     -1.84
   -1    4    9     -1.00      1.76
    0    3    9     -4.69      1.41
   -3    7    9     -1.98     -1.64
   -2    6    9      0.48     -0.29
   -1    5    9     -1.62      1.97
    0    4    9      5.07     -4.55
   -4    9    9     -0.64      0.01
   -3    8    9      1.03     -1.12
   -2    7    9      1.60      2.90
   -1    6    9     -0.45     -2.02
    0    5    9     -0.03      1.94
   -5   11    9     -0.42     -0.09
   -4   10    9      1.49      0.12
   -3    9    9     -0.37      0.64
   -2    8    9     -2.25      0.66
   -1    7    9      1.26     -1.54
    0    6    9     -0.56      0.81
   -6   13    9      0.96      0.14
   -5   12    9      0.63      0.89
   -4   11    9     -1.04     -0.42
   -3   10    9     -0.88     -0.55
   -2    9    9      1.56     -0.95
   -1    8    9     -0.07      0.15
    0    7    9     -1.26     -0.22
   -7   15    9      0.97     -0.03
   -6   14    9     -0.72      0.56
   -5   13    9     -0.44     -1.15
   -4   12    9     -0.36     -0.52
   -3   11    9      1.45      1.31
   -2   10    9     -0.69      0.13
   -1    9    9     -0.15      0.79
    0    8    9      1.15     -0.40
   -6   15    9      0.05     -0.20
   -5   14    9     -0.02      0.47
   -4   13    9      0.52      0.63
   -3   12    9     -0.80     -0.66
   -2   11    9      0.44     -0.41
   -1   10    9      0.00     -0.07
    0    9    9     -0.69      0.30
   -5   15    9     -0.04     -0.26
   -4   14    9      0.42     -0.87
   -3   13    9     -0.11      1.52
   -2   12    9      0.16     -0.51
   -1   11    9     -0.81     -0.29
    0   10    9      0.42     -0.05
   -4   15    9     -0.52      0.93
   -3   14    9     -0.33     -1.07
   -2   13    9      0.75     -0.38
   -1   12    9     -0.58      0.78
    0   11    9      1.47      0.51
   -2   14    9     -0.53      0.57
   -1   13    9      0.16     -0.28
    0   12    9     -0.59      0.08
   -1   14    9     -0.06     -0.21
    0   13    9      0.51     -0.22
    0    0   10     -5.64     -1.37
    0    1   10      1.90      1.26
   -1    2   10     -3.98     -2.34
   -1    3   10     -0.22      0.99
    0    2   10      3.41     -0.33
   -2    4   10      0.19      0.65
   -2    5   10     -1.27     -0.18
   -1    4   10      2.46     -1.80
    0    3   10     -2.65      1.18
   -3    6   10      3.38      0.98
   -3    7   10     -0.14      0.86
   -2    6   10     -2.09     -1.52
   -1    5   10     -0.29      1.65
    0    4   10     -1.59      0.28
   -4    8   10      1.64     -1.12
   -4    9   10     -0.05      1.41
   -3    8   10     -2.22     -0.70
   -2    7   10      1.19     -0.78
   -1    6   10      0.68      1.24
    0    5   10      1.80     -2.08
   -5   10   10      0.41     -1.14
   -5   11   10     -0.14     -0.33
   -4   10   10     -0.80     -0.01
   -3    9   10      1.59     -1.10
   -2    8   10      0.63      1.77
   -1    7   10     -0.37     -0.28
    0    6   10     -1.16      0.70
   -6   12   10     -0.76      0.15
   -6   13   10      0.80     -0.56
   -5   12   10      0.09      0.32
   -4   11   10      1.33      1.52
   -3   10   10     -0.49     -0.24
   -2    9   10     -1.53      0.05
   -1    8   10      0.33     -1.09
    0    7   10      0.19     -0.42
   -7   14   10     -1.89     -0.05
   -7   15   10      0.69      0.17
   -6   14   10      0.49     -0.07
   -5   13   10     -0.34      1.42
   -4   12   10     -1.03     -1.98
   -3   11   10      0.02     -0.63
   -2   10   10      0.44      0.71
   -1    9   10      0.83      0.22
    0    8   10     -0.49      0.21
   -6   15   10     -0.58      0.34
   -5   14   10      0.27     -0.97
   -4   13   10      0.46      0.38
   -3   12   10     -0.21      0.96
   -2   11   10     -0.04     -0.67
   -1   10   10     -0.03      0.06
    0    9   10     -0.45     -0.11
   -5   15   10     -0.43      0.23
   -4   14   10     -0.26     -0.33
   -3   13   10      0.82     -0.10
   -2   12   10     -0.01      0.77
   -1   11   10     -0.02      0.23
    0   10   10     -0.09     -0.69
   -3   14   10     -1.22      0.59
   -2   13   10      0.06     -1.06
   -1   12   10     -0.40     -0.53
    0   11   10      0.30     -0.08
   -2   14   10      0.56      0.15
   -1   13   10      0.02      0.28
    0   12   10      0.20      1.23
    0   13   10     -0.16     -0.29
    0    1   11     -3.14     -2.04
   -1    3   11     -2.61     -0.67
    0    2   11      1.28      2.75
   -2    5   11      1.20      0.47
   -1    4   11      0.09      0.16
    0    3   11      3.02     -1.97
   -3    7   11      1.61      0.44
   -2    6   11      0.05      0.15
   -1    5   11      0.29     -0.56
    0    4   11     -3.08      1.53
   -4    9   11      1.19     -0.83
   -3    8   11     -0.33      0.92
   -2    7   11     -1.12     -0.35
   -1    6   11     -1.71     -0.60
    0    5   11      1.81      0.06
   -5   11   11      0.92      0.30
   -4   10   11     -0.22     -0.02
   -3    9   11     -1.85     -0.43
   -2    8   11      1.17     -0.51
   -1    7   11      1.41      0.23
    0    6   11      0.62      0.82
   -6   13   11      0.60      0.15
   -5   12   11     -0.69     -1.65
   -4   11   11     -1.07      0.79
   -3   10   11      2.27      0.83
   -2    9   11      0.04     -0.29
   -1    8   11     -1.30      0.80
    0    7   11     -1.03     -0.57
   -7   15   11     -0.36      0.09
   -6   14   11      0.11     -0.40
   -5   13   11     -0.36      0.89
   -4   12   11      1.21      1.28
   -3   11   11     -0.75     -2.07
   -2   10   11     -1.76      0.45
   -1    9   11      1.72      0.23
    0    8   11      0.73     -0.58
   -5   14   11      0.36      0.58
   -4   13   11     -0.49     -1.48
   -3   12   11      0.37      0.77
   -2   11   11      0.35      0.51
   -1   10   11      0.24     -1.20
    0    9   11     -1.92      0.19
   -4   14   11     -0.28      0.26
   -3   13   11     -0.13     -0.26
   -2   12   11      0.01     -0.33
   -1   11   11      0.44      1.19
    0   10   11      0.57      0.62
   -3   14   11      0.44      0.51
   -2   13   11     -0.47      0.13
   -1   12   11     -0.18     -0.10
    0   11   11     -1.05     -1.92
   -1   13   11      0.05     -0.26
    0   12   11      1.12      0.38
    0   13   11     -0.93      0.54
    0    0   12      2.21      0.38
    0    1   12     -0.80     -0.64
   -1    2   12      2.42      0.89
   -1    3   12      0.35     -0.52
    0    2   12     -2.55      0.18
   -2    4   12     -0.55     -0.19
   -2    5   12      0.63     -0.32
   -1    4   12     -1.41      0.85
    0    3   12      1.96     -0.31
   -3    6   12     -1.19      0.36
   -3    7   12      0.51     -0.21
   -2    6   12     -0.09     -0.44
   -1    5   12      1.43      0.58
    0    4   12      0.22     -0.70
   -4    8   12     -1.59      0.38
   -4    9   12      0.06     -0.67
   -3    8   12      0.84      0.08
   -2    7   12      0.50      0.79
   -1    6   12     -0.68     -0.21
    0    5   12     -2.20      0.05
   -5   10   12     -0.35      0.33
   -5   11   12     -0.59      0.33
   -4   10   12      1.91      0.18
   -3    9   12     -1.26      0.24
   -2    8   12      0.06      0.17
   -1    7   12     -1.82     -1.41
    0    6   12      3.20      0.80
   -6   12   12     -1.69      0.04
   -6   13   12      0.29      0.15
   -5   12   12      2.58     -0.73
   -4   11   12     -1.34     -0.58
   -3   10   12     -1.39      0.00
   -2    9   12      1.81      0.11
   -1    8   12      0.36     -0.04
    0    7   12     -0.58      0.78
   -7   14   12     -1.33      0.89
   -6   14   12      1.59     -0.52
   -5   13   12     -2.31     -0.13
   -4   12   12     -0.18      1.39
   -3   11   12      1.58     -0.05
   -2   10   12     -0.54     -0.48
   -1    9   12     -1.34      0.12
    0    8   12      1.12      0.07
   -5   14   12      0.14      0.50
   -4   13   12      0.66     -0.80
   -3   12   12     -0.23     -0.21
   -2   11   12     -0.26      0.36
   -1   10   12      1.12      0.30
    0    9   12     -0.70     -0.44
   -4   14   12     -0.20      0.57
   -3   13   12      0.11     -0.24
   -2   12   12     -0.67     -0.25
   -1   11   12     -0.42     -0.28
    0   10   12      0.60      0.55
   -2   13   12      0.20      0.62
   -1   12   12      1.16      0.17
    0   11   12     -1.08     -0.19
   -1   13   12     -0.47      0.09
    0   12   12      0.04     -0.64
    0    1   13      0.87      0.57
   -1    3   13      1.31      0.31
    0    2   13     -0.34     -0.52
   -2    5   13     -0.95      2.08
   -1    4   13      0.52     -0.75
    0    3   13     -1.91      0.40
   -3    7   13     -0.04      1.65
   -2    6   13      0.15     -2.40
   -1    5   13     -0.67      0.19
    0    4   13      1.63     -0.46
   -4    9   13     -0.51      0.33
   -3    8   13      0.98     -0.87
   -2    7   13     -1.68     -0.32
   -1    6   13      2.85      2.06
    0    5   13     -1.58     -0.74
   -5   11   13     -0.46      0.14
   -4   10   13     -0.92     -0.52
   -3    9   13      0.08      0.72
   -2    8   13      1.29      0.37
   -1    7   13     -1.36     -0.44
    0    6   13     -1.76     -0.42
   -6   13   13     -2.41      1.14
   -5   12   13      0.32      0.35
   -4   11   13      2.10     -0.38
   -3   10   13     -0.07     -0.14
   -2    9   13     -0.92     -0.23
   -1    8   13     -0.66     -0.17
    0    7   13      3.28      0.56
   -6   14   13      0.72     -0.33
   -5   13   13      1.56     -1.90
   -4   12   13     -1.60      1.16
   -3   11   13     -1.32     -0.33
   -2   10   13      1.02      0.97
   -1    9   13      0.39     -0.86
    0    8   13     -1.39     -0.02
   -5   14   13     -1.31      1.43
   -4   13   13      0.69      0.07
   -3   12   13      0.07     -0.57
   -2   11   13      0.94     -0.04
   -1   10   13     -0.23     -0.29
    0    9   13      0.43      0.99
   -3   13   13      0.50      0.85
   -2   12   13     -0.20     -0.50
   -1   11   13     -1.41      0.39
    0   10   13     -0.13     -0.40
   -2   13   13     -0.28      0.39
   -1   12   13      0.53     -0.03
    0   11   13      1.75      0.18
    0   12   13     -1.10      0.04
    0    0   14     -0.73      0.48
    0    1   14      0.43      0.17
   -1    2   14     -2.39     -0.71
   -1    3   14      0.25      0.41
    0    2   14      1.89      0.02
   -2    4   14      0.14     -1.35
   -2    5   14     -0.65      0.86
   -1    4   14      0.81      0.44
    0    3   14     -1.48      0.46
   -3    6   14      0.23     -1.70
   -3    7   14     -0.58      0.31
   -2    6   14      1.08      0.91
   -1    5   14     -0.72     -1.12
    0    4   14      0.06     -0.24
   -4    8   14      0.11      0.08
   -4    9   14     -0.35      0.25
   -3    8   14      1.34     -0.51
   -2    7   14     -1.06     -0.35
   -1    6   14     -0.40      0.38
    0    5   14      1.48     -0.28
   -5   10   14     -0.31      0.27
   -5   11   14      0.52     -0.12
   -4   10   14      0.17     -0.88
   -3    9   14     -0.73      0.86
   -2    8   14     -0.90     -0.28
   -1    7   14      2.73      0.23
    0    6   14     -2.39     -0.16
   -6   12   14      0.99      0.33
   -6   13   14     -0.03     -0.58
   -5   12   14     -1.69      0.92
   -4   11   14     -0.43     -0.30
   -3   10   14      0.89      1.11
   -2    9   14      1.24     -1.58
   -1    8   14     -2.05      0.85
    0    7   14      0.33     -0.04
   -5   13   14      1.58     -0.49
   -4   12   14      0.48     -0.72
   -3   11   14      0.28     -0.01
   -2   10   14     -1.59     -0.06
   -1    9   14      0.81      1.11
    0    8   14      0.67     -0.81
   -4   13   14     -0.31      1.66
   -3   12   14     -0.60     -0.79
   -2   11   14      0.17      0.99
   -1   10   14      0.14     -1.37
    0    9   14      0.26      0.18
   -3   13   14     -0.48      0.05
   -2   12   14      0.95     -0.03
   -1   11   14      0.79     -0.33
    0   10   14     -1.64      0.93
   -1   12   14     -1.46      0.40
    0   11   14      0.66     -0.13
    0    1   15     -0.95      0.88
   -1    3   15     -1.35     -0.36
    0    2   15      0.57     -0.19
   -2    5   15      1.04      0.40
   -1    4   15     -0.10     -0.54
    0    3   15      0.87      0.14
   -3    7   15     -0.04      1.15
   -2    6   15     -1.13     -0.71
   -1    5   15      0.30      0.40
    0    4   15     -0.32      0.79
   -4    9   15      0.06      1.10
   -3    8   15     -0.61     -1.21
   -2    7   15      1.26      0.08
   -1    6   15      0.30      0.15
    0    5   15     -0.92     -0.55
   -5   11   15      0.66      0.28
   -4   10   15      0.00      0.40
   -3    9   15      0.80     -1.39
   -2    8   15     -0.79      1.71
   -1    7   15     -0.69     -0.49
    0    6   15      0.88     -0.25
   -6   13   15      0.92     -0.03
   -5   12   15     -0.39     -0.23
   -4   11   15     -0.35     -0.84
   -3   10   15     -1.23      0.98
   -2    9   15      1.16     -0.12
   -1    8   15     -0.30     -0.77
    0    7   15     -0.09      0.05
   -5   13   15     -0.69      0.88
   -4   12   15      0.40     -0.64
   -3   11   15      1.19      1.30
   -2   10   15     -0.61     -1.70
   -1    9   15      0.12      0.92
    0    8   15      1.19      0.61
   -3   12   15      0.19     -0.03
   -2   11   15     -0.68     -0.52
   -1   10   15      0.23      1.42
    0    9   15     -1.82     -1.42
   -2   12   15     -0.15      0.66
   -1   11   15      0.47     -0.70
    0   10   15      1.70     -0.13
    0   11   15     -1.96      1.14
   -4   13   15     -0.39      0.12
    0    0   16      1.63     -1.37
    0    1   16     -0.40      0.09
   -1    2   16      1.23      0.96
   -1    3   16      0.11     -0.58
    0    2   16     -1.36      0.19
   -2    4   16     -0.07      0.35
   -2    5   16      0.71      0.61
[truncated: 94,961 more chars]
